# Supplementary material for: Translation machinery reprogramming in programmed cell death in Saccharomyces cerevisiae
Source: Cell Death Discov. 2021 Jan 18;7:17. doi: 10.1038/s41420-020-00392-x (PMC7814045; doi:10.1038/s41420-020-00392-x)
Supplement: Supplementary file 4 — Supplemental Table S1: List of differential expressed genes. [file 41420_2020_392_MOESM4_ESM.xlsx]

## Sheet: Supplemental Table S1
Gene ID	Gene name	GO	Function	log2FC
				45 min	120 min	200 min
ETS1-1		#N/A	Non-coding region located immediately upstream of RDN18%3B transcribed as part of the 35S rRNA precursor transcript%3B contains an essential U3 snoRNA binding site required for maturation of 18S rRNA [Source:SGD%3BAcc:S000029717]	3.00564	1.99152	-
ETS1-2		#N/A	Non-coding region located immediately upstream of RDN18%3B transcribed as part of the 35S rRNA precursor transcript%3B contains an essential U3 snoRNA binding site required for maturation of 18S rRNA [Source:SGD%3BAcc:S000029707]	3.18246	2.09485	-
ITS1-1		#N/A	Non-coding region between RDN58 and RDN18%3B transcribed as part of the 35S rRNA precursor transcript%3B excision during transcript maturation is coupled with processing of the 3' external transcribed spacer (3'ETS) [Source:SGD%3BAcc:S000029715]	1.70197	-	-
ITS1-2		#N/A	Non-coding region between RDN58 and RDN18%3B transcribed as part of the 35S rRNA precursor transcript%3B excision during transcript maturation is coupled with processing of the 3' external transcribed spacer (3' ETS) [Source:SGD%3BAcc:S000029709]	1.63749	-	-
ITS2-1		#N/A	Non-coding region between RDN58 and RDN25%3B transcribed as part of the 35S rRNA precursor transcript%3B forms a stem-loop structure that is required for processing of the precursor transcript [Source:SGD%3BAcc:S000029716]	1.32597	-	-
ITS2-2		#N/A	Non-coding region between RDN58 and RDN25%3B transcribed as part of the 35S rRNA precursor transcript%3B forms a stem-loop structure required for processing of the precursor transcript [Source:SGD%3BAcc:S000029712]	1.45956	-	-
LSR1		GO:0030627:pre-mRNA 5'-splice site binding,MF;GO:0000395:mRNA 5'-splice site recognition,BP;GO:0000398:mRNA splicing, via spliceosome,BP;GO:0005686:U2 snRNP,CC;GO:0045131:pre-mRNA branch point binding,MF;GO:0000348:mRNA branch site recognition,BP;	U2 spliceosomal RNA (U2 snRNA)%2C component of the spliceosome%3B pairs with the branchpoint sequence%3B functionally equivalent to mammalian U2 snRNA%3B stress-induced pseudouridylations at positions 56 and 93 may contribute to regulation of splicing [Source:SGD%3BAcc:S000006478]	-	-	-1.82565
Q0045	COX1	GO:0004129:cytochrome-c oxidase activity,MF;GO:0005739:mitochondrion,CC;GO:0005751:mitochondrial respiratory chain complex IV,CC;GO:0006123:mitochondrial electron transport, cytochrome c to oxygen,BP;GO:0009060:aerobic respiration,BP;GO:0016021:integral component of membrane,CC	Subunit I of cytochrome c oxidase (Complex IV); Complex IV is the terminal member of the mitochondrial inner membrane electron transport chain; one of three mitochondrially-encoded subunits	-	-	-1.36382
Q0060	AI3	GO:0004519:endonuclease activity,MF;GO:0005739:mitochondrion,CC;GO:0008150:biological_process,BP	Endonuclease I-SceIII; encoded by a mobile group I intron within the mitochondrial COX1 gene	-	-	-1.22603
Q0065	AI4	GO:0004519:endonuclease activity,MF;GO:0005739:mitochondrion,CC;GO:0006314:intron homing,BP;GO:0008380:RNA splicing,BP	Endonuclease I-SceII; encoded by a mobile group I intron within the mitochondrial COX1 gene; intron is normally spliced by the BI4p maturase but AI4p can mutate to acquire the same maturase activity	-	-	-1.2606
Q0070	AI5_ALPHA	GO:0004519:endonuclease activity,MF;GO:0005739:mitochondrion,CC;GO:0006316:movement of group I intron,BP	Endonuclease I-SceIV; involved in intron mobility; encoded by a mobile group I intron within the mitochondrial COX1 gene	-	-	-1.28019
Q0075	AI5_BETA	GO:0003674:molecular_function,MF;GO:0005739:mitochondrion,CC;GO:0008150:biological_process,BP	Protein of unknown function; encoded within an intron of the mitochondrial COX1 gene; translational initiation codon is predicted to be ATA rather than ATG	-	-	-1.08271
Q0130	OLI1	GO:0000276:mitochondrial proton-transporting ATP synthase complex, coupling factor F(o),CC;GO:0005739:mitochondrion,CC;GO:0015986:ATP synthesis coupled proton transport,BP;GO:0016021:integral component of membrane,CC;GO:0016887:ATPase activity,MF;GO:0046933:proton-transporting ATP synthase activity, rotational mechanism,MF	F0-ATP synthase subunit c (ATPase-associated proteolipid); encoded on the mitochondrial genome; mutation confers oligomycin resistance; expression is specifically dependent on the nuclear genes AEP1 and AEP2	-	-	-2.2113
RDN18-1		GO:0003735:structural constituent of ribosome,MF;GO:0001731:formation of translation preinitiation complex,BP;GO:0002181:cytoplasmic translation,BP;GO:0022627:cytosolic small ribosomal subunit,CC;GO:0005840:ribosome,CC;	18S ribosomal RNA (18S rRNA)%3B component of the small (40S) ribosomal subunit%3B involved in codon recognition by tRNAs or the release factor eRF1 (Sup45p)%3B encoded in the rDNA repeat (RDN1) as part of the 35S primary transcript [Source:SGD%3BAcc:S000006482]	1.09311	-	-
RDN18-2		GO:0003735:structural constituent of ribosome,MF;GO:0001731:formation of translation preinitiation complex,BP;GO:0002181:cytoplasmic translation,BP;GO:0022627:cytosolic small ribosomal subunit,CC;GO:0005840:ribosome,CC;	18S ribosomal RNA (18S rRNA)%3B component of the small (40S) ribosomal subunit%3B involved in codon recognition by tRNAs or the release factor eRF1 (Sup45p)%3B encoded in the rDNA repeat (RDN1) as part of the 35S primary transcript [Source:SGD%3BAcc:S000006483]	1.08549	-	-
RDN58-1		GO:0003735:structural constituent of ribosome,MF;GO:0002181:cytoplasmic translation,BP;GO:0022625:cytosolic large ribosomal subunit,CC;GO:0005840:ribosome,CC;	5.8S ribosomal RNA (5.8S rRNA)%3B component of the large (60S) ribosomal subunit%3B encoded in the rDNA repeat (RDN1) as part of the 35S primary transcript%3B 3' end formation involves processing by the exosome complex while 5' end is generated by Kem1p and Rat1p [Source:SGD%3BAcc:S000006488]	1.0564	-	-
RDN58-2		GO:0003735:structural constituent of ribosome,MF;GO:0002181:cytoplasmic translation,BP;GO:0022625:cytosolic large ribosomal subunit,CC;GO:0005840:ribosome,CC;	5.8S ribosomal RNA (5.8S rRNA)%3B component of the large (60S) ribosomal subunit%3B encoded in the rDNA repeat (RDN1) [Source:SGD%3BAcc:S000006489]	1.05557	-	-
RNA170		GO:0003674:molecular_function,MF;GO:0008150:biological_process,BP;GO:0005575:cellular_component,CC;	RNA polymerase III transcribed RNA of unknown function%3B conserved in other yeast species [Source:SGD%3BAcc:S000114171]	-	-1.85208	-1.12805
RPR1		GO:0090501:RNA phosphodiester bond hydrolysis,BP;GO:0090502:RNA phosphodiester bond hydrolysis, endonucleolytic,BP;GO:0004526:ribonuclease P activity,MF;GO:0008033:tRNA processing,BP;GO:0034965:intronic box C/D snoRNA processing,BP;GO:0005655:nucleolar ribonuclease P complex,CC;GO:0030677:ribonuclease P complex,CC;	RNA component of nuclear RNase P%3B nuclear RNase P cleaves tRNA precursors to generate mature 5' ends and facilitates turnover of nuclear RNAs%3B may be responsible for recognition of substrate tRNAs [Source:SGD%3BAcc:S000006490]	-	-2.20297	-1.98043
SCR1		GO:0005737:cytoplasm,CC;GO:0003674:molecular_function,MF;GO:0006614:SRP-dependent cotranslational protein targeting to membrane,BP;GO:0045047:protein targeting to ER,BP;GO:0005786:signal recognition particle, endoplasmic reticulum targeting,CC;GO:0006617:SRP-dependent cotranslational protein targeting to membrane, signal sequence recognition,BP;	RNA subunit of the Signal Recognition Particle (SRP) [Source:SGD%3BAcc:S000006491]	-	-2.09128	-1.92166
snR10		GO:0003723:RNA binding,MF;GO:0030559:rRNA pseudouridylation guide activity,MF;GO:0000447:endonucleolytic cleavage in ITS1 to separate SSU-rRNA from 5.8S rRNA and LSU-rRNA from tricistronic rRNA transcript (SSU-rRNA, 5.8S rRNA, LSU-rRNA),BP;GO:0000472:endonucleolytic cleavage to generate mature 5'-end of SSU-rRNA from (SSU-rRNA, 5.8S rRNA, LSU-rRNA),BP;GO:0031118:rRNA pseudouridine synthesis,BP;GO…	H/ACA box small nucleolar RNA (snoRNA)%3B essential gene required for for preRNA processing%2C specifically for cleavage at sites A1 and A2%3B also guides pseudouridylation of large subunit (LSU) rRNA at position U2923 [Source:SGD%3BAcc:S000007499]	-	-2.982	-
snR11		GO:0030559:rRNA pseudouridylation guide activity,MF;GO:0031118:rRNA pseudouridine synthesis,BP;GO:0005730:nucleolus,CC;GO:0031429:box H/ACA snoRNP complex,CC;GO:0006396:RNA processing,BP;	H/ACA box small nucleolar RNA (snoRNA)%3B guides pseudouridylation of large subunit (LSU) rRNA at position U2416 [Source:SGD%3BAcc:S000007293]	-	-1.64226	-1.27655
snR128		GO:0030562:rRNA 2'-O-ribose methylation guide activity,MF;GO:0000462:maturation of SSU-rRNA from tricistronic rRNA transcript (SSU-rRNA, 5.8S rRNA, LSU-rRNA),BP;GO:0031167:rRNA methylation,BP;GO:0005730:nucleolus,CC;GO:0031428:box C/D snoRNP complex,CC;GO:0019843:rRNA binding,MF;GO:0006396:RNA processing,BP;	C/D box small nucleolar RNA (snoRNA)%3B referred to as U14%3B essential gene required for cleavage of 35S primary rRNA transcript to release the precursor to the 18S rRNA%3B guides 2'-O-methylation of small subunit (SSU) rRNA at position C414 [Source:SGD%3BAcc:S000006508]	-	-1.97653	-
snR13		GO:0030562:rRNA 2'-O-ribose methylation guide activity,MF;GO:0031167:rRNA methylation,BP;GO:0005730:nucleolus,CC;GO:0031428:box C/D snoRNP complex,CC;GO:0006396:RNA processing,BP;	C/D box small nucleolar RNA (snoRNA)%3B guides 2'-O-methylation of large subunit (LSU) rRNA at positions A2280 and A2281 [Source:SGD%3BAcc:S000006498]	1.04914	-	-
snR161		GO:0030559:rRNA pseudouridylation guide activity,MF;GO:0031118:rRNA pseudouridine synthesis,BP;GO:0005730:nucleolus,CC;GO:0031429:box H/ACA snoRNP complex,CC;GO:0006396:RNA processing,BP;	H/ACA small nucleolar RNA (snoRNA)%3B guides pseudouridylation of small subunit (SSU) rRNA at positions U632 and U766 [Source:SGD%3BAcc:S000087162]	-1.10218	-	-
snR17b		GO:0003723:RNA binding,MF;GO:0000447:endonucleolytic cleavage in ITS1 to separate SSU-rRNA from 5.8S rRNA and LSU-rRNA from tricistronic rRNA transcript (SSU-rRNA, 5.8S rRNA, LSU-rRNA),BP;GO:0000472:endonucleolytic cleavage to generate mature 5'-end of SSU-rRNA from (SSU-rRNA, 5.8S rRNA, LSU-rRNA),BP;GO:0000480:endonucleolytic cleavage in 5'-ETS of tricistronic rRNA transcript (SSU-rRNA, 5.8S rRN…	Small nucleolar RNA (snoRNA) U3%3B part of small (ribosomal) subunit (SSU) processosome%3B SNR17A also encodes snoRNA U3 [Source:SGD%3BAcc:S000007441]	1.17967	-	-
snR19		GO:0030627:pre-mRNA 5'-splice site binding,MF;GO:0000395:mRNA 5'-splice site recognition,BP;GO:0000398:mRNA splicing, via spliceosome,BP;GO:0000243:commitment complex,CC;GO:0005685:U1 snRNP,CC;	U1 spliceosomal RNA (U1 snRNA)%3B snRNA U1 homolog [Source:SGD%3BAcc:S000007295]	-	-	-1.14193
snR191		GO:0030559:rRNA pseudouridylation guide activity,MF;GO:0031118:rRNA pseudouridine synthesis,BP;GO:0005730:nucleolus,CC;GO:0031429:box H/ACA snoRNP complex,CC;GO:0006396:RNA processing,BP;	H/ACA box small nucleolar RNA (snoRNA)%3B guides pseudouridylation of large subunit (LSU) rRNA at positions U2258 and U2260%3B encoded within the intron of NOG2/YNR053C [Source:SGD%3BAcc:S000029463]	-	-1.81331	-
snR24		GO:0030562:rRNA 2'-O-ribose methylation guide activity,MF;GO:0031167:rRNA methylation,BP;GO:0005730:nucleolus,CC;GO:0031428:box C/D snoRNP complex,CC;GO:0006396:RNA processing,BP;	C/D box small nucleolar RNA (snoRNA)%3B commonly referred to as U24%3B guides 2'-O-methylation of large subunit (LSU) rRNA at positions C1437%2C C1449%2C and C1450 [Source:SGD%3BAcc:S000007501]	-1.10579	-	-
snR30		GO:0051099:positive regulation of binding,BP;GO:0042134:rRNA primary transcript binding,MF;GO:0006364:rRNA processing,BP;GO:0005730:nucleolus,CC;GO:0031429:box H/ACA snoRNP complex,CC;GO:0006396:RNA processing,BP;	H/ACA box small nucleolar RNA (snoRNA)%3B essential gene required for cleavage of 35S primary rRNA transcript to release the precursor to the 18S rRNA [Source:SGD%3BAcc:S000007497]	-	-1.76944	-
snR31		GO:0030559:rRNA pseudouridylation guide activity,MF;GO:0031118:rRNA pseudouridine synthesis,BP;GO:0005730:nucleolus,CC;GO:0031429:box H/ACA snoRNP complex,CC;GO:0006396:RNA processing,BP;	H/ACA box small nucleolar RNA (snoRNA)%3B guides pseudouridylation of small subunit (SSU) rRNA at position U999 [Source:SGD%3BAcc:S000007296]	-	-1.74471	-1.38362
snR34		GO:0030559:rRNA pseudouridylation guide activity,MF;GO:0000454:snoRNA guided rRNA pseudouridine synthesis,BP;GO:0005730:nucleolus,CC;GO:0031429:box H/ACA snoRNP complex,CC;GO:0006396:RNA processing,BP;	H/ACA box small nucleolar RNA (snoRNA)%3B guides pseudouridylation of large subunit (LSU) rRNA at positions U2826 and U2880 [Source:SGD%3BAcc:S000006500]	-	-2.25386	-
snR36		GO:0030559:rRNA pseudouridylation guide activity,MF;GO:0031118:rRNA pseudouridine synthesis,BP;GO:0005730:nucleolus,CC;GO:0031429:box H/ACA snoRNP complex,CC;GO:0006396:RNA processing,BP;	H/ACA box small nucleolar RNA (snoRNA)%3B guides pseudouridylation of small subunit (SSU) rRNA at position U1187 [Source:SGD%3BAcc:S000007300]	-	-1.58741	-
snR37		GO:0030559:rRNA pseudouridylation guide activity,MF;GO:0031118:rRNA pseudouridine synthesis,BP;GO:0005730:nucleolus,CC;GO:0031429:box H/ACA snoRNP complex,CC;GO:0006396:RNA processing,BP;	H/ACA box small nucleolar RNA (snoRNA)%3B guides pseudouridylation of large subunit (LSU) rRNA at position U2944 [Source:SGD%3BAcc:S000006501]	1.35092	-	-
snR39		GO:0030562:rRNA 2'-O-ribose methylation guide activity,MF;GO:0031167:rRNA methylation,BP;GO:0005730:nucleolus,CC;GO:0031428:box C/D snoRNP complex,CC;	C/D box small nucleolar RNA (snoRNA)%3B guides 2'-O-methylation of large subunit (LSU) rRNA at position A807 [Source:SGD%3BAcc:S000007302]	-	-	-1.52818
snR42		GO:0030559:rRNA pseudouridylation guide activity,MF;GO:0031118:rRNA pseudouridine synthesis,BP;GO:0005730:nucleolus,CC;GO:0031429:box H/ACA snoRNP complex,CC;GO:0006396:RNA processing,BP;	H/ACA box small nucleolar RNA (snoRNA)%3B guides pseudouridylation of large subunit (LSU) rRNA at position U2975 [Source:SGD%3BAcc:S000006502]	-	-1.33931	-
snR44		GO:0030559:rRNA pseudouridylation guide activity,MF;GO:0031118:rRNA pseudouridine synthesis,BP;GO:0005730:nucleolus,CC;GO:0031429:box H/ACA snoRNP complex,CC;GO:0006396:RNA processing,BP;	H/ACA box small nucleolar RNA (snoRNA)%3B guides pseudouridylation of large subunit (LSU) rRNA at position U1056 and small subunit (SSU) rRNA at position U106 [Source:SGD%3BAcc:S000006504]	-	-1.43803	-1.68352
snR45		GO:0070181:small ribosomal subunit rRNA binding,MF;GO:1990882:rRNA acetylation,BP;GO:0031428:box C/D snoRNP complex,CC;GO:0006396:RNA processing,BP;GO:0005730:nucleolus,CC;	C/D box small nucleolar RNA (snoRNA) but not shown to be active%3B no target site is predicted within the ribosomal RNAs [Source:SGD%3BAcc:S000006505]	1.34548	-2.3955	-
snR5		GO:0003723:RNA binding,MF;GO:0030559:rRNA pseudouridylation guide activity,MF;GO:0031118:rRNA pseudouridine synthesis,BP;GO:0005730:nucleolus,CC;GO:0031429:box H/ACA snoRNP complex,CC;GO:0006396:RNA processing,BP;	H/ACA box small nucleolar RNA (snoRNA)%3B guides pseudouridylation of large subunit (LSU) rRNA at positions U1004 and U1124 [Source:SGD%3BAcc:S000007291]	1.57989	-	1.09433
snR54		GO:0030562:rRNA 2'-O-ribose methylation guide activity,MF;GO:0031167:rRNA methylation,BP;GO:0005730:nucleolus,CC;GO:0031428:box C/D snoRNP complex,CC;GO:0006396:RNA processing,BP;	C/D box small nucleolar RNA (snoRNA)%3B guides 2'-O-methylation of small subunit (SSU) rRNA at position A974 [Source:SGD%3BAcc:S000006445]	-	-	-1.23326
snR64		GO:0030562:rRNA 2'-O-ribose methylation guide activity,MF;GO:0031167:rRNA methylation,BP;GO:0005730:nucleolus,CC;GO:0031428:box C/D snoRNP complex,CC;GO:0006396:RNA processing,BP;	C/D box small nucleolar RNA (snoRNA)%3B guides 2'-O-methylation of large subunit (LSU) rRNA at position C2337 [Source:SGD%3BAcc:S000006455]	-1.04806	-1.93582	-
snR67		GO:0030562:rRNA 2'-O-ribose methylation guide activity,MF;GO:0031167:rRNA methylation,BP;GO:0005730:nucleolus,CC;GO:0031428:box C/D snoRNP complex,CC;GO:0006396:RNA processing,BP;	C/D box small nucleolar RNA (snoRNA)%3B guides 2'-O-methylation of large subunit (LSU) rRNA at positions G2619 and U2724 [Source:SGD%3BAcc:S000006458]	1.72519	-	-
snR70		GO:0030562:rRNA 2'-O-ribose methylation guide activity,MF;GO:0031167:rRNA methylation,BP;GO:0005730:nucleolus,CC;GO:0031428:box C/D snoRNP complex,CC;GO:0006396:RNA processing,BP;	C/D box small nucleolar RNA (snoRNA)%3B predicted to guide 2'-O-methylation of small subunit (SSU) rRNA at position C1639 [Source:SGD%3BAcc:S000006461]	-	-2.58552	-1.17091
snR8		GO:0003723:RNA binding,MF;GO:0030559:rRNA pseudouridylation guide activity,MF;GO:0031118:rRNA pseudouridine synthesis,BP;GO:0005730:nucleolus,CC;GO:0031429:box H/ACA snoRNP complex,CC;GO:0006396:RNA processing,BP;	H/ACA box small nucleolar RNA (snoRNA)%3B guides pseudouridylation of large subunit (LSU) rRNA at positions U960 and U986 [Source:SGD%3BAcc:S000006497]	-	-1.43545	-
snR81		GO:0030559:rRNA pseudouridylation guide activity,MF;GO:0030565:snRNA pseudouridylation guide activity,MF;GO:0031118:rRNA pseudouridine synthesis,BP;GO:0031120:snRNA pseudouridine synthesis,BP;GO:0005730:nucleolus,CC;GO:0031429:box H/ACA snoRNP complex,CC;GO:0006396:RNA processing,BP;	H/ACA box small nucleolar RNA (snoRNA)%3B guides pseudouridylation of large subunit (LSU) rRNA at position U1052%2C constitutive pseudouridylation of U2 snRNA (LSR1) at position 42%2C and stress-induced U2 pseudouridylation at position 93 [Source:SGD%3BAcc:S000081375]	-	-2.62823	-
snR82		GO:0030559:rRNA pseudouridylation guide activity,MF;GO:0031118:rRNA pseudouridine synthesis,BP;GO:0005730:nucleolus,CC;GO:0031429:box H/ACA snoRNP complex,CC;GO:0006396:RNA processing,BP;	H/ACA box small nucleolar RNA (snoRNA)%3B guides pseudouridylation of large subunit (LSU) rRNA at positions U1110%2C U2349%2C and U2351 [Source:SGD%3BAcc:S000028467]	1.61189	-	1.55854
snR86		GO:0030559:rRNA pseudouridylation guide activity,MF;GO:0031118:rRNA pseudouridine synthesis,BP;GO:0005730:nucleolus,CC;GO:0031429:box H/ACA snoRNP complex,CC;GO:0006396:RNA processing,BP;	H/ACA box small nucleolar RNA (snoRNA)%3B guides pseudouridylation of large subunit (LSU) rRNA at position U2314 [Source:SGD%3BAcc:S000119075]	1.15089	-	-
snR87		GO:0030562:rRNA 2'-O-ribose methylation guide activity,MF;GO:0031167:rRNA methylation,BP;GO:0005730:nucleolus,CC;GO:0031428:box C/D snoRNP complex,CC;GO:0006396:RNA processing,BP;	C/D box small nucleolar RNA (snoRNA)%3B guides 2'-O-methylation of small subunit (SSU) rRNA at position A436 [Source:SGD%3BAcc:S000114301]	-	-1.46359	-
snR9		GO:0003723:RNA binding,MF;GO:0030559:rRNA pseudouridylation guide activity,MF;GO:0031118:rRNA pseudouridine synthesis,BP;GO:0005730:nucleolus,CC;GO:0031429:box H/ACA snoRNP complex,CC;GO:0006396:RNA processing,BP;	H/ACA box small nucleolar RNA (snoRNA)%3B guides pseudouridylation of large subunit (LSU) rRNA at position U2340 and U2345 [Source:SGD%3BAcc:S000007292]	-	-1.78033	-1.3947
tD(GUC)I1		GO:0030533:triplet codon-amino acid adaptor activity,MF;GO:0006414:translational elongation,BP;GO:0005829:cytosol,CC;	Aspartate tRNA (tRNA-Asp)%2C predicted by tRNAscan-SE analysis [Source:SGD%3BAcc:S000006534]	-	-1.62334	-1.96711
tD(GUC)N		GO:0030533:triplet codon-amino acid adaptor activity,MF;GO:0006414:translational elongation,BP;GO:0005829:cytosol,CC;	Aspartate tRNA (tRNA-Asp)%2C predicted by tRNAscan-SE analysis [Source:SGD%3BAcc:S000006544]	-	-	1.11069
tD(GUC)O		GO:0030533:triplet codon-amino acid adaptor activity,MF;GO:0006414:translational elongation,BP;GO:0005829:cytosol,CC;	Aspartate tRNA (tRNA-Asp)%2C predicted by tRNAscan-SE analysis [Source:SGD%3BAcc:S000006545]	-	-1.66876	-1.9915
tF(GAA)H1		GO:0030533:triplet codon-amino acid adaptor activity,MF;GO:0006414:translational elongation,BP;GO:0005829:cytosol,CC;	Phenylalanine tRNA (tRNA-Phe)%2C predicted by tRNAscan-SE analysis [Source:SGD%3BAcc:S000006566]	-	-	-1.07785
tM(CAU)M		#N/A	Methionine tRNA (tRNA-Met)%2C functions in translational elongation%3B not involved in translational initiation%3B predicted by tRNAscan-SE analysis [Source:SGD%3BAcc:S000006664]	-	-1.44386	-
tN(GUU)C		GO:0030533:triplet codon-amino acid adaptor activity,MF;GO:0006414:translational elongation,BP;GO:0005829:cytosol,CC;	Asparagine tRNA (tRNA-Asn)%2C predicted by tRNAscan-SE analysis [Source:SGD%3BAcc:S000006668]	-	-	-1.04847
tP(UGG)O1		GO:0030533:triplet codon-amino acid adaptor activity,MF;GO:0006414:translational elongation,BP;GO:0005829:cytosol,CC;	Proline tRNA (tRNA-Pro)%2C predicted by tRNAscan-SE analysis%3B target of K. lactis zymocin [Source:SGD%3BAcc:S000006687]	-2.22535	-2.87881	-1.97731
tY(GUA)D		#N/A	Tyrosine tRNA (tRNA-Tyr)%2C predicted by tRNAscan-SE analysis%3B can mutate to suppress ochre nonsense mutations [Source:SGD%3BAcc:S000006778]	-1.19911	-1.83666	-
YAL004W		GO:0003674:molecular_function,MF;GO:0005575:cellular_component,CC;GO:0008150:biological_process,BP	Dubious open reading frame; unlikely to encode a functional protein, based on available experimental and comparative sequence data; completely overlaps verified gene SSA1/FYAL005C	-	-	1.07989
YAL005C	SSA1	GO:0000049:tRNA binding,MF;GO:0000060:protein import into nucleus, translocation,BP;GO:0000209:protein polyubiquitination,BP;GO:0000329:fungal-type vacuole membrane,CC;GO:0002181:cytoplasmic translation,BP;GO:0005634:nucleus,CC;GO:0005737:cytoplasm,CC;GO:0005829:cytosol,CC;GO:0005832:chaperonin-containing T-complex,CC;GO:0005844:polysome,CC;GO:0005886:plasma membrane,CC;GO:0006457:protein folding…	ATPase involved in protein folding and NLS-directed nuclear transport; member of HSP70 family; required for ubiquitin-dependent degradation of short-lived proteins; forms chaperone complex with Ydj1p; localized to nucleus, cytoplasm, cell wall; 98/5 identical to paralog Ssa2p with different functional specificity in propagation of yeast [URE3] prions, vacuolar-mediated degradations of gluconeogen…	-	-	1.06743
YAL010C	MDM10	GO:0001401:mitochondrial sorting and assembly machinery complex,CC;GO:0003674:molecular_function,MF;GO:0005741:mitochondrial outer membrane,CC;GO:0007005:mitochondrion organization,BP;GO:0015914:phospholipid transport,BP;GO:0032865:ERMES complex,CC;GO:0045040:protein import into mitochondrial outer membrane,BP;GO:0051654:establishment of mitochondrion localization,BP;GO:0070096:mitochondrial oute…	Subunit of both the ERMES and the SAM complex; component of ERMES complex which acts as a molecular tether between the mitochondria and the ER, necessary for efficient phospholipid exchange between organelles and for mitophagy; SAM/FTOB complex component that functions in the assembly of outer membrane beta-barrel proteins; involved in mitochondrial inheritance and morphology; ERMES complex is of…	1.04946	-	1.06619
YAL012W	CYS3	GO:0004123:cystathionine gamma-lyase activity,MF;GO:0005634:nucleus,CC;GO:0005737:cytoplasm,CC;GO:0019343:cysteine biosynthetic process via cystathionine,BP;GO:0019344:cysteine biosynthetic process,BP;GO:0019346:transsulfuration,BP	Cystathionine gamma-lyase; catalyzes one of the two reactions involved in the transsulfuration pathway that yields cysteine from homocysteine with the intermediary formation of cystathionine; protein abundance increases in response to DNA replication stress	-1.82797	-	-
YAL016C-B		GO:0003674:molecular_function,MF;GO:0005575:cellular_component,CC;GO:0008150:biological_process,BP	Dubious open reading frame; unlikely to encode a functional protein, based on available experimental and comparative sequence data	-	1.08879	-
YAL018C	LDS1	GO:0003674:molecular_function,MF;GO:0005619:ascospore wall,CC;GO:0005628:prospore membrane,CC;GO:0005811:lipid particle,CC;GO:0016021:integral component of membrane,CC;GO:0030476:ascospore wall assembly,BP	Protein Involved in spore wall assembly; localizes to lipid droplets found on or outside of the prospore membrane; shares similarity with Lds2p and Rrt8p, and a strain mutant for all 3 genes exhibits reduced dityrosine fluorescence relative to the single mutants	2.00337	1.70407	1.43337
YAL022C	FUN26	GO:0000329:fungal-type vacuole membrane,CC;GO:0005337:nucleoside transmembrane transporter activity,MF;GO:0005622:intracellular,CC;GO:0015205:nucleobase transmembrane transporter activity,MF;GO:0015851:nucleobase transport,BP;GO:0015858:nucleoside transport,BP;GO:0016020:membrane,CC;GO:0016021:integral component of membrane,CC;GO:0034257:nicotinamide riboside transmembrane transporter activity,MF…	High affinity, broad selectivity, nucleoside/Fnucleobase transporter; vacuolar membrane localized transporter which may regulate the balance of nicotinamide riboside (NmR) levels between the cytosol and vacuole, contributing to salvage of NmR for use in cytosolic NAD/B synthesis; equilibrative nucleoside transporter (ENT) family member	-1.44118	-1.84445	-1.92299
YAL023C	PMT2	GO:0004169:dolichyl-phosphate-mannose-protein mannosyltransferase activity,MF;GO:0005783:endoplasmic reticulum,CC;GO:0006493:protein O-linked glycosylation,BP;GO:0016021:integral component of membrane,CC;GO:0032527:protein exit from endoplasmic reticulum,BP;GO:0035269:protein O-linked mannosylation,BP;GO:0071712:ER-associated misfolded protein catabolic process,BP;GO:0097582:dolichyl-phosphate-ma…	Protein O-mannosyltransferase of the ER membrane; transfers mannose residues from dolichyl phosphate-D-mannose to protein serine/Fthreonine residues; involved in ER quality control; acts in a complex with Pmt1p, can instead interact with Pmt5p; antifungal drug target; PMT2 has a paralog, PMT3, that arose from the whole genome duplication	-	-	-1.16289
YAL025C	MAK16	GO:0000463:maturation of LSU-rRNA from tricistronic rRNA transcript (SSU-rRNA, 5.8S rRNA, LSU-rRNA),BP;GO:0000466:maturation of 5.8S rRNA from tricistronic rRNA transcript (SSU-rRNA, 5.8S rRNA, LSU-rRNA),BP;GO:0003674:molecular_function,MF;GO:0005730:nucleolus,CC;GO:0030687:preribosome, large subunit precursor,CC;GO:0042273:ribosomal large subunit biogenesis,BP	Essential nuclear protein; constituent of 66S pre-ribosomal particles; required for maturation of 25S and 5.8S rRNAs; required for maintenance of M1 satellite double-stranded RNA of the L-A virus	1.1961	-	-
YAL034C	FUN19	GO:0003674:molecular_function,MF;GO:0005575:cellular_component,CC;GO:0008150:biological_process,BP	Non-essential protein of unknown function; expression induced in response to heat stress; FUN19 has a paralog, YOR338W, that arose from the whole genome duplication	-	-	1.29037
YAL034W-A	MTW1	GO:0000818:nuclear MIS12/MIND complex,CC;GO:0000922:spindle pole,CC;GO:0003674:molecular_function,MF;GO:0007059:chromosome segregation,BP;GO:0034501:protein localization to kinetochore,BP	Essential component of the MIND kinetochore complex; joins kinetochore subunits contacting DNA to those contacting microtubules; critical to kinetochore assembly; complex consists of Mtw1p Including Nnf1p-Nsl1p-Dsn1p (MIND)	-1.10081	-	-
YAL035W	FUN12	GO:0000462:maturation of SSU-rRNA from tricistronic rRNA transcript (SSU-rRNA, 5.8S rRNA, LSU-rRNA),BP;GO:0001732:formation of cytoplasmic translation initiation complex,BP;GO:0003743:translation initiation factor activity,MF;GO:0003924:GTPase activity,MF;GO:0005525:GTP binding,MF;GO:0005737:cytoplasm,CC;GO:0005739:mitochondrion,CC;GO:0005829:cytosol,CC;GO:0006446:regulation of translational init…	Translation initiation factor eIF5B; GTPase that promotes Met-tRNAiMet binding to ribosomes and ribosomal subunit joining; promotes GTP-dependent maturation of 18S rRNA by Nob1p; protein abundance increases in response to DNA replication stress; homolog of bacterial IF2	1.20757	-	-
YAL037C-A		GO:0003674:molecular_function,MF;GO:0005575:cellular_component,CC;GO:0008150:biological_process,BP	Putative protein of unknown function	-	-1.84783	-1.62859
YAL037C-B		GO:0003674:molecular_function,MF;GO:0005575:cellular_component,CC;GO:0008150:biological_process,BP	Dubious open reading frame; unlikely to encode a functional protein, based on available experimental and comparative sequence data; identified by gene-trapping, microarray-based expression analysis, and genome-wide homology searching	-	-	-1.15951
YAL038W	CDC19	GO:0004743:pyruvate kinase activity,MF;GO:0005737:cytoplasm,CC;GO:0005886:plasma membrane,CC;GO:0006090:pyruvate metabolic process,BP;GO:0006096:glycolytic process,BP	Pyruvate kinase; functions as a homotetramer in glycolysis to convert phosphoenolpyruvate to pyruvate, the input for aerobic (TCA cycle) or anaerobic (glucose fermentation) respiration; regulated via allosteric activation by fructose bisphosphate; CDC19 has a paralog, PYK2, that arose from the whole genome duplication	-	-1.03226	-1.22761
YAL040C	CLN3	GO:0000079:regulation of cyclin-dependent protein serine/threonine kinase activity,BP;GO:0000083:regulation of transcription involved in G1/S transition of mitotic cell cycle,BP;GO:0005634:nucleus,CC;GO:0007033:vacuole organization,BP;GO:0008361:regulation of cell size,BP;GO:0016538:cyclin-dependent protein serine/threonine kinase regulator activity,MF;GO:0042144:vacuole fusion, non-autophagic,BP	G1 cyclin involved in cell cycle progression; activates Cdc28p kinase to promote G1 to S phase transition; plays a role in regulating transcription of other G1 cyclins, CLN1 and CLN2; regulated by phosphorylation and proteolysis; acetyl-CoA induces CLN3 transcription in response to nutrient repletion to promote cell-cycle entry; cell cycle arrest phenotype of the cln1 cln2 cln3 triple null mutant…	-	-	-1.01795
YAL053W	FLC2	GO:0005737:cytoplasm,CC;GO:0005783:endoplasmic reticulum,CC;GO:0006457:protein folding,BP;GO:0009272:fungal-type cell wall biogenesis,BP;GO:0015230:FAD transmembrane transporter activity,MF;GO:0015883:FAD transport,BP;GO:0016021:integral component of membrane,CC;GO:0030148:sphingolipid biosynthetic process,BP;GO:0055074:calcium ion homeostasis,BP;GO:0055085:transmembrane transport,BP;GO:0071476:c…	Putative calcium channel involved in calcium release under hypotonic stress; required for uptake of FAD into endoplasmic reticulum; involved in cell wall maintenance; FLC2 has a paralog, YOR365C, that arose from the whole genome duplication	-1.06349	-	-
YAL059C-A		GO:0003674:molecular_function,MF;GO:0005575:cellular_component,CC;GO:0008150:biological_process,BP	Dubious open reading frame; unlikely to encode a functional protein, based on available experimental and comparative sequence data; partially overlaps verified gene ECM1/FYAL059W	1.71963	-	-
YAL059W	ECM1	GO:0000055:ribosomal large subunit export from nucleus,BP;GO:0003674:molecular_function,MF;GO:0005634:nucleus,CC;GO:0005730:nucleolus,CC;GO:0030687:preribosome, large subunit precursor,CC	Pre-ribosomal factor involved in 60S ribosomal protein subunit export; associates with the pre-60S particle; shuttles between the nucleus and cytoplasm	1.69377	-	-
YAL060W	BDH1	GO:0000721:(R,R)-butanediol dehydrogenase activity,MF;GO:0005737:cytoplasm,CC;GO:0006066:alcohol metabolic process,BP;GO:0034079:butanediol biosynthetic process,BP	NAD-dependent (R,R)-butanediol dehydrogenase; catalyzes oxidation of (R,R)-2,3-butanediol to (3R)-acetoin, oxidation of meso-butanediol to (3S)-acetoin, and reduction of acetoin; enhances use of 2,3-butanediol as an aerobic carbon source	-1.11594	-	-
YAL062W	GDH3	GO:0004354:glutamate dehydrogenase (NADP+) activity,MF;GO:0005634:nucleus,CC;GO:0005739:mitochondrion,CC;GO:0006537:glutamate biosynthetic process,BP;GO:0019676:ammonia assimilation cycle,BP	NADP(/B)-dependent glutamate dehydrogenase; synthesizes glutamate from ammonia and alpha-ketoglutarate; rate of alpha-ketoglutarate utilization differs from Gdh1p; expression regulated by nitrogen and carbon sources; GDH3 has a paralog, GDH1, that arose from the whole genome duplication	-2.19109	-1.25298	-
YAL065C		GO:0003674:molecular_function,MF;GO:0005575:cellular_component,CC;GO:0008150:biological_process,BP	Putative protein of unknown function; shows sequence similarity to FLO1 and other flocculins	-	1.42167	1.22655
YAL067C	SEO1	GO:0005215:transporter activity,MF;GO:0006810:transport,BP;GO:0016020:membrane,CC;GO:0016021:integral component of membrane,CC;GO:0071944:cell periphery,CC	Putative permease; member of the allantoate transporter subfamily of the major facilitator superfamily; mutation confers resistance to ethionine sulfoxide	-8.03181	-3.68864	-3.60215
YAR002W	NUP60	GO:0000972:transcription-dependent tethering of RNA polymerase II gene DNA at nuclear periphery,BP;GO:0000973:posttranscriptional tethering of RNA polymerase II gene DNA at nuclear periphery,BP;GO:0005487:nucleocytoplasmic transporter activity,MF;GO:0005543:phospholipid binding,MF;GO:0005634:nucleus,CC;GO:0005643:nuclear pore,CC;GO:0005829:cytosol,CC;GO:0006302:double-strand break repair,BP;GO:00…	FG-nucleoporin component of central core of the nuclear pore complex; contributes directly to nucleocytoplasmic transport and maintenance of the nuclear pore complex (NPC) permeability barrier and is involved in gene tethering at the nuclear periphery; relocalizes to the cytosol in response to hypoxia; both NUP1 and NUP60 are homologous to human NUP153	1.20093	-	-
YAR003W	SWD1	GO:0000723:telomere maintenance,BP;GO:0006348:chromatin silencing at telomere,BP;GO:0006355:regulation of transcription, DNA-templated,BP;GO:0042800:histone methyltransferase activity (H3-K4 specific),MF;GO:0048188:Set1C/COMPASS complex,CC;GO:0051568:histone H3-K4 methylation,BP	Subunit of the COMPASS (Set1C) complex; COMPASS methylates histone H3 on lysine 4 and is required in transcriptional silencing near telomeres; WD40 beta propeller superfamily member with similarity to mammalian Rbbp7	-1.47948	-	-
YAR007C	RFA1	GO:0000722:telomere maintenance via recombination,BP;GO:0000724:double-strand break repair via homologous recombination,BP;GO:0000781:chromosome, telomeric region,CC;GO:0000794:condensed nuclear chromosome,CC;GO:0003690:double-stranded DNA binding,MF;GO:0003697:single-stranded DNA binding,MF;GO:0003729:mRNA binding,MF;GO:0005634:nucleus,CC;GO:0005662:DNA replication factor A complex,CC;GO:0005737…	Subunit of heterotrimeric Replication Protein A (RPA); RPA is a highly conserved single-stranded DNA binding protein involved in DNA replication, repair, and recombination; RPA protects against inappropriate telomere recombination, and upon telomere uncapping, prevents cell proliferation by a checkpoint-independent pathway; role in DNA catenation/Fdecatenation pathway of chromosome disentangling;…	-	1.37003	1.23379
YAR023C		GO:0003674:molecular_function,MF;GO:0005575:cellular_component,CC;GO:0008150:biological_process,BP	Putative integral membrane protein; member of DUP240 gene family	-	-	1.20567
YAR035W	YAT1	GO:0004092:carnitine O-acetyltransferase activity,MF;GO:0005739:mitochondrion,CC;GO:0006066:alcohol metabolic process,BP;GO:0009437:carnitine metabolic process,BP	Outer mitochondrial carnitine acetyltransferase; minor ethanol-inducible enzyme involved in transport of activated acyl groups from the cytoplasm into the mitochondrial matrix; phosphorylated	-1.95966	-1.03445	-1.72297
YAR042W	SWH1	GO:0000138:Golgi trans cisterna,CC;GO:0005545:1-phosphatidylinositol binding,MF;GO:0005635:nuclear envelope,CC;GO:0005769:early endosome,CC;GO:0005783:endoplasmic reticulum,CC;GO:0006887:exocytosis,BP;GO:0006897:endocytosis,BP;GO:0008142:oxysterol binding,MF;GO:0008289:lipid binding,MF;GO:0015248:sterol transporter activity,MF;GO:0015918:sterol transport,BP;GO:0030011:maintenance of cell polarity…	Protein similar to mammalian oxysterol-binding protein; contains ankyrin repeats and FFAT motif; interacts with ER anchor Scs2p at the nucleus-vacuole junction; regulated by sterol binding; SWH1 has a paralog, OSH2, that arose from the whole genome duplication	1.02369	1.05388	-
YBL002W	HTB2	GO:0000788:nuclear nucleosome,CC;GO:0003677:DNA binding,MF;GO:0006333:chromatin assembly or disassembly,BP;GO:0031298:replication fork protection complex,CC	Histone H2B; core histone protein required for chromatin assembly and chromosome function; nearly identical to HTB1; Rad6p-Bre1p-Lge1p mediated ubiquitination regulates reassembly after DNA replication, transcriptional activation, meiotic DSB formation and H3 methylation	1.17376	-	-
YBL003C	HTA2	GO:0000788:nuclear nucleosome,CC;GO:0003677:DNA binding,MF;GO:0006281:DNA repair,BP;GO:0006333:chromatin assembly or disassembly,BP;GO:0031298:replication fork protection complex,CC	Histone H2A; core histone protein required for chromatin assembly and chromosome function; one of two nearly identical (see also HTA1) subtypes; DNA damage-dependent phosphorylation by Mec1p facilitates DNA repair; acetylated by Nat4p	-	1.16512	-
YBL004W	UTP20	GO:0000447:endonucleolytic cleavage in ITS1 to separate SSU-rRNA from 5.8S rRNA and LSU-rRNA from tricistronic rRNA transcript (SSU-rRNA, 5.8S rRNA, LSU-rRNA),BP;GO:0000472:endonucleolytic cleavage to generate mature 5'-end of SSU-rRNA from (SSU-rRNA, 5.8S rRNA, LSU-rRNA),BP;GO:0000480:endonucleolytic cleavage in 5'-ETS of tricistronic rRNA transcript (SSU-rRNA, 5.8S rRNA, LSU-rRNA),BP;GO:0003729…	Component of the small-subunit (SSU) processome; SSU processome is involved in the biogenesis of the 18S rRNA	-	-	-1.05475
YBL007C	SLA1	GO:0000147:actin cortical patch assembly,BP;GO:0005634:nucleus,CC;GO:0005935:cellular bud neck,CC;GO:0005938:cell cortex,CC;GO:0006897:endocytosis,BP;GO:0030041:actin filament polymerization,BP;GO:0030479:actin cortical patch,CC;GO:0030674:protein binding, bridging,MF;GO:0043130:ubiquitin binding,MF;GO:0043332:mating projection tip,CC	Cytoskeletal protein binding protein; required for assembly of the cortical actin cytoskeleton; interacts with proteins regulating actin dynamics and proteins required for endocytosis; found in the nucleus and cell cortex; has 3 SH3 domains	-1.18321	-	-
YBL010C		GO:0003674:molecular_function,MF;GO:0008150:biological_process,BP;GO:0030136:clathrin-coated vesicle,CC	Putative protein of unknown function; green fluorescent protein (GFP)-fusion protein colocalizes with clathrin-coated vesicles	-	1.04847	1.03163
YBL013W	FMT1	GO:0004479:methionyl-tRNA formyltransferase activity,MF;GO:0005739:mitochondrion,CC;GO:0071951:conversion of methionyl-tRNA to N-formyl-methionyl-tRNA,BP	Methionyl-tRNA formyltransferase; catalyzes the formylation of initiator Met-tRNA in mitochondria; potential Cdc28p substrate	-1.1676	-	-
YBL015W	ACH1	GO:0003986:acetyl-CoA hydrolase activity,MF;GO:0005739:mitochondrion,CC;GO:0005829:cytosol,CC;GO:0006083:acetate metabolic process,BP;GO:0008775:acetate CoA-transferase activity,MF	Protein with CoA transferase activity; particularly for CoASH transfer from succinyl-CoA to acetate; has minor acetyl-CoA-hydrolase activity; phosphorylated; required for acetate utilization and for diploid pseudohyphal growth	-	-	-1.12253
YBL020W	RFT1	GO:0003674:molecular_function,MF;GO:0005783:endoplasmic reticulum,CC;GO:0005789:endoplasmic reticulum membrane,CC;GO:0016021:integral component of membrane,CC;GO:0034202:glycolipid-translocating activity,MF;GO:0034203:glycolipid translocation,BP	Membrane protein required for translocation of Man5GlcNac2-PP-Dol; required for translocation of Man5GlcNac2-PP-Dol from the cytoplasmic side to the lumenal side of the ER membrane but is not the flippase; mutation is suppressed by expression of human p53 protein; essential gene	-	-	-1.01857
YBL022C	PIM1	GO:0004176:ATP-dependent peptidase activity,MF;GO:0005739:mitochondrion,CC;GO:0005759:mitochondrial matrix,CC;GO:0006515:misfolded or incompletely synthesized protein catabolic process,BP;GO:0051131:chaperone-mediated protein complex assembly,BP	ATP-dependent Lon protease; involved in degradation of misfolded proteins in mitochondria; required for biogenesis and maintenance of mitochondria	-	1.19699	1.022
YBL027W	RPL19B	GO:0002181:cytoplasmic translation,BP;GO:0003735:structural constituent of ribosome,MF;GO:0022625:cytosolic large ribosomal subunit,CC;GO:0030687:preribosome, large subunit precursor,CC	Ribosomal 60S subunit protein L19B; rpl19a and rpl19b single null mutations result in slow growth, while the double null mutation is lethal; homologous to mammalian ribosomal protein L19, no bacterial homolog; RPL19B has a paralog, RPL19A, that arose from the whole genome duplication	-	-1.27863	-1.73367
YBL039C	URA7	GO:0000324:fungal-type vacuole,CC;GO:0003883:CTP synthase activity,MF;GO:0005737:cytoplasm,CC;GO:0006241:CTP biosynthetic process,BP;GO:0008654:phospholipid biosynthetic process,BP;GO:0019856:pyrimidine nucleobase biosynthetic process,BP;GO:0097268:cytoophidium,CC	Major CTP synthase isozyme (see also URA8); catalyzes the ATP-dependent transfer of the amide nitrogen from glutamine to UTP, forming CTP, the final step in de novo biosynthesis of pyrimidines; involved in phospholipid biosynthesis; capable of forming cytoplasmic filaments termed cytoophidium, especially during conditions of glucose depletion; URA7 has a paralog, URA8, that arose from the whole g…	1.03375	-	-
YBL043W	ECM13	GO:0003674:molecular_function,MF;GO:0005575:cellular_component,CC;GO:0008150:biological_process,BP	Non-essential protein of unknown function; induced by treatment with 8-methoxypsoralen and UVA irradiation; ECM13 has a paralog, YJR115W, that arose from the whole genome duplication	-1.53836	-1.51439	-1.3671
YBL046W	PSY4	GO:0005634:nucleus,CC;GO:0005737:cytoplasm,CC;GO:0006470:protein dephosphorylation,BP;GO:0019888:protein phosphatase regulator activity,MF;GO:0030289:protein phosphatase 4 complex,CC;GO:2000002:negative regulation of DNA damage checkpoint,BP	Regulatory subunit of protein phosphatase PP4; presence of Psy4p in the PP4 complex (along with catalytic subunit Pph3p and Psy2p) is required for dephosphorylation of the histone variant H2AX, but not for dephosphorylation of Rad53p, during recovery from the DNA damage checkpoint; localization is cell-cycle dependent and regulated by Cdc28p phosphorylation; required for cisplatin resistance; hom…	-	-	1.10556
YBL049W	MOH1	GO:0003674:molecular_function,MF;GO:0005575:cellular_component,CC;GO:0008150:biological_process,BP	Protein of unknown function, essential for stationary phase survival; not required for growth on nonfermentable carbon sources; possibly linked with vacuolar transport	-1.38313	-	-
YBL054W	TOD6	GO:0005634:nucleus,CC;GO:0005737:cytoplasm,CC;GO:0006357:regulation of transcription from RNA polymerase II promoter,BP;GO:0043565:sequence-specific DNA binding,MF;GO:0070210:Rpd3L-Expanded complex,CC	PAC motif binding protein involved in rRNA and ribosome biogenesis; subunit of the RPD3L histone deacetylase complex; Myb-like HTH transcription factor; hypophosphorylated by rapamycin treatment in a Sch9p-dependent manner; activated in stochastic pulses of nuclear localization	1.0656	-	-
YBL058W	SHP1	GO:0000045:autophagosome assembly,BP;GO:0005634:nucleus,CC;GO:0005737:cytoplasm,CC;GO:0005829:cytosol,CC;GO:0005977:glycogen metabolic process,BP;GO:0019888:protein phosphatase regulator activity,MF;GO:0030433:ER-associated ubiquitin-dependent protein catabolic process,BP;GO:0030437:ascospore formation,BP;GO:0031134:sister chromatid biorientation,BP;GO:0034727:piecemeal microautophagy of nucleus,…	UBX domain-containing substrate adaptor for Cdc48p; ubiquitin regulatory X domain-containing protein that acts as a substrate recruiting cofactor for Cdc48p; positively regulates Glc7p PPase activity to promote growth and mitotic progression in complex with Cdc48p; ubiquitinated protein interactor involved in ER-associated degradation (ERAD); regulated by nuclear Ub-dependent degradation (INMAD p…	-	-	1.25938
YBL059C-A	CMC2	GO:0003674:molecular_function,MF;GO:0005634:nucleus,CC;GO:0005737:cytoplasm,CC;GO:0005739:mitochondrion,CC;GO:0005758:mitochondrial intermembrane space,CC;GO:0033108:mitochondrial respiratory chain complex assembly,BP	Protein involved in respiratory chain complex assembly or maintenance; protein of the mitochondrial intermembrane space; contains twin Cx9C motifs that can form coiled coil-helix-coiled-coil helix fold	1.13886	-	-
YBL064C	PRX1	GO:0005739:mitochondrion,CC;GO:0008379:thioredoxin peroxidase activity,MF;GO:0034599:cellular response to oxidative stress,BP;GO:0045454:cell redox homeostasis,BP;GO:0046686:response to cadmium ion,BP	Mitochondrial peroxiredoxin with thioredoxin peroxidase activity; has a role in reduction of hydroperoxides; reactivation requires Trr2p and glutathione; induced during respiratory growth and oxidative stress; phosphorylated; protein abundance increases in response to DNA replication stress	-	1.09834	1.29805
YBL071C-B		GO:0003674:molecular_function,MF;GO:0005575:cellular_component,CC;GO:0008150:biological_process,BP	Putative protein of unknown function; identified by gene-trapping, microarray-based expression analysis, and genome-wide homology searching	-	-1.27646	-
YBL075C	SSA3	GO:0005829:cytosol,CC;GO:0006457:protein folding,BP;GO:0006515:misfolded or incompletely synthesized protein catabolic process,BP;GO:0006616:SRP-dependent cotranslational protein targeting to membrane, translocation,BP;GO:0016887:ATPase activity,MF;GO:0051082:unfolded protein binding,MF	ATPase involved in protein folding and the response to stress; plays a role in SRP-dependent cotranslational protein-membrane targeting and translocation; member of the heat shock protein 70 (HSP70) family; localized to the cytoplasm; SSA3 has a paralog, SSA4, that arose from the whole genome duplication	1.72877	2.20807	2.41305
YBL078C	ATG8	GO:0000045:autophagosome assembly,BP;GO:0000329:fungal-type vacuole membrane,CC;GO:0000407:pre-autophagosomal structure,CC;GO:0000422:mitophagy,BP;GO:0005776:autophagosome,CC;GO:0005829:cytosol,CC;GO:0006888:ER to Golgi vesicle-mediated transport,BP;GO:0019898:extrinsic component of membrane,CC;GO:0031386:protein tag,MF;GO:0032258:CVT pathway,BP;GO:0034629:cellular protein complex localization,BP…	Component of autophagosomes and Cvt vesicles; regulator of Atg1p, targets it to autophagosomes; binds the Atg1p-Atg13p complex, triggering its vacuolar degradation; unique ubiquitin-like protein whose conjugation target is lipid phosphatidylethanolamine (PE); Atg8p-PE is anchored to membranes, is involved in phagophore expansion, and may mediate membrane fusion during autophagosome formation; dec…	-	1.58786	1.58854
YBL084C	CDC27	GO:0004842:ubiquitin-protein transferase activity,MF;GO:0005680:anaphase-promoting complex,CC;GO:0016567:protein ubiquitination,BP;GO:0031145:anaphase-promoting complex-dependent catabolic process,BP;GO:0034399:nuclear periphery,CC	Subunit of the Anaphase-Promoting Complex/FCyclosome (APC/FC); APC/FC is a ubiquitin-protein ligase required for degradation of anaphase inhibitors, including mitotic cyclins, during the metaphase/Fanaphase transition	1.28357	1.33829	1.24339
YBL086C		GO:0003674:molecular_function,MF;GO:0005575:cellular_component,CC;GO:0008150:biological_process,BP	Protein of unknown function; green fluorescent protein (GFP)-fusion protein localizes to the cell periphery	1.37781	1.10611	1.59384
YBL090W	MRP21	GO:0003735:structural constituent of ribosome,MF;GO:0005739:mitochondrion,CC;GO:0005763:mitochondrial small ribosomal subunit,CC;GO:0032543:mitochondrial translation,BP;GO:0070124:mitochondrial translational initiation,BP	Mitochondrial ribosomal protein of the small subunit; MRP21 exhibits genetic interactions with mutations in the COX2 and COX3 mRNA 5'-untranslated leader sequences	1.01083	-	-
YBL092W	RPL32	GO:0002181:cytoplasmic translation,BP;GO:0003735:structural constituent of ribosome,MF;GO:0022625:cytosolic large ribosomal subunit,CC	Ribosomal 60S subunit protein L32; overexpression disrupts telomeric silencing; homologous to mammalian ribosomal protein L32, no bacterial homolog	-	-1.10697	-1.69515
YBL098W	BNA4	GO:0004502:kynurenine 3-monooxygenase activity,MF;GO:0005739:mitochondrion,CC;GO:0005741:mitochondrial outer membrane,CC;GO:0034354:'de novo' NAD biosynthetic process from tryptophan,BP	Kynurenine 3-monooxygenase; required for the de novo biosynthesis of NAD from tryptophan via kynurenine; expression regulated by Hst1p; putative therapeutic target for Huntington disease	-2.21138	-2.04765	-1.96762
YBL099W	ATP1	GO:0005739:mitochondrion,CC;GO:0005754:mitochondrial proton-transporting ATP synthase, catalytic core,CC;GO:0015986:ATP synthesis coupled proton transport,BP;GO:0016021:integral component of membrane,CC;GO:0016887:ATPase activity,MF;GO:0042645:mitochondrial nucleoid,CC;GO:0046933:proton-transporting ATP synthase activity, rotational mechanism,MF	Alpha subunit of the F1 sector of mitochondrial F1F0 ATP synthase; which is a large, evolutionarily conserved enzyme complex required for ATP synthesis; F1 translationally regulates ATP6 and ATP8 expression to achieve a balanced output of ATP synthase genes encoded in nucleus and mitochondria; phosphorylated; N-terminally propionylated in vivo	-	-	-1.3776
YBL100C		GO:0003674:molecular_function,MF;GO:0005789:endoplasmic reticulum membrane,CC;GO:0008150:biological_process,BP	Dubious open reading frame; unlikely to encode a functional protein, based on available experimental and comparative sequence data; almost completely overlaps the 5' end of ATP1	-	-	-1.33748
YBL113C		GO:0004386:helicase activity,MF;GO:0005575:cellular_component,CC;GO:0008150:biological_process,BP	Helicase-like protein encoded within the telomeric Y' element	-1.7182	-1.18549	-
YBL113W-A		GO:0003674:molecular_function,MF;GO:0005575:cellular_component,CC;GO:0008150:biological_process,BP	Dubious open reading frame; unlikely to encode a functional protein, based on available experimental and comparative sequence data; identified by gene-trapping, microarray-based expression analysis, and genome-wide homology searching	-1.71843	-1.18804	-
YBR002C	RER2	GO:0004659:prenyltransferase activity,MF;GO:0005783:endoplasmic reticulum,CC;GO:0005811:lipid particle,CC;GO:0006486:protein glycosylation,BP;GO:0006888:ER to Golgi vesicle-mediated transport,BP;GO:0019408:dolichol biosynthetic process,BP;GO:0045547:dehydrodolichyl diphosphate synthase activity,MF;GO:1904423:dehydrodolichyl diphosphate synthase complex,CC	Forms the dehydrodolichyl diphosphate syntase (DDS) complex with NUS1; major enzyme of polyprenol synthesis in both the endoplasmic reticulum (ER) and in lipid droplets; participates in ER protein sorting; human ortholog DHDDS functionally complements the heat sensitive growth defect of a ts allele, and is associated with retinitis pigmentosa	-	-1.16697	-1.36531
YBR005W	RCR1	GO:0003674:molecular_function,MF;GO:0006033:chitin localization,BP;GO:0016192:vesicle-mediated transport,BP;GO:0030176:integral component of endoplasmic reticulum membrane,CC	Protein of the ER membrane involved in cell wall chitin deposition; may function in the endosomal-vacuolar trafficking pathway, helping determine whether plasma membrane proteins are degraded or routed to the plasma membrane; RCR1 has a paralog, RCR2, that arose from the whole genome duplication	1.50695	1.57471	2.39265
YBR010W	HHT1	GO:0000788:nuclear nucleosome,CC;GO:0003677:DNA binding,MF;GO:0005634:nucleus,CC;GO:0006333:chromatin assembly or disassembly,BP;GO:0009303:rRNA transcription,BP;GO:0031298:replication fork protection complex,CC;GO:0043505:CENP-A containing nucleosome,CC;GO:0043935:sexual sporulation resulting in formation of a cellular spore,BP;GO:0070911:global genome nucleotide-excision repair,BP	Histone H3; core histone protein required for chromatin assembly, part of heterochromatin-mediated telomeric and HM silencing; one of two identical histone H3 proteins (see HHT2); regulated by acetylation, methylation, and phosphorylation; H3K14 acetylation plays an important role in the unfolding of strongly positioned nucleosomes during repair of UV damage	1.12648	-	-
YBR018C	GAL7	GO:0005737:cytoplasm,CC;GO:0008108:UDP-glucose:hexose-1-phosphate uridylyltransferase activity,MF;GO:0033499:galactose catabolic process via UDP-galactose,BP	Galactose-1-phosphate uridyl transferase; synthesizes glucose-1-phosphate and UDP-galactose from UDP-D-glucose and alpha-D-galactose-1-phosphate in the second step of galactose catabolism; human homolog UGP2 can complement yeast null mutant	2.59222	-	-
YBR025C	OLA1	GO:0005737:cytoplasm,CC;GO:0008150:biological_process,BP;GO:0016887:ATPase activity,MF	P-loop ATPase with similarity to human OLA1 and bacterial YchF; identified as specifically interacting with the proteasome; null mutant displays increased translation rate and increased readthrough of premature stop codons; protein abundance increases in response to hydrogen peroxide and to DNA replication stress	1.66196	-	-
YBR029C	CDS1	GO:0004605:phosphatidate cytidylyltransferase activity,MF;GO:0005783:endoplasmic reticulum,CC;GO:0006658:phosphatidylserine metabolic process,BP;GO:0016021:integral component of membrane,CC;GO:0016024:CDP-diacylglycerol biosynthetic process,BP;GO:0046488:phosphatidylinositol metabolic process,BP;GO:0070319:Golgi to plasma membrane transport vesicle,CC	Phosphatidate cytidylyltransferase (CDP-diglyceride synthetase); an enzyme that catalyzes that conversion of CTP /B phosphate into diphosphate /B CDP-diaclglyerol, a critical step in the synthesis of all major yeast phospholipids; human homolog CDS1 can complement yeast cds1 null mutant	-	-	-1.44289
YBR033W	EDS1	GO:0005575:cellular_component,CC;GO:0008150:biological_process,BP;GO:0043565:sequence-specific DNA binding,MF	Putative zinc cluster protein, predicted to be a transcription factor; not an essential gene; EDS1 has a paralog, RGT1, that arose from the whole genome duplication	-1.19485	-1.08799	-
YBR043C	QDR3	GO:0005886:plasma membrane,CC;GO:0006855:drug transmembrane transport,BP;GO:0010509:polyamine homeostasis,BP;GO:0015203:polyamine transmembrane transporter activity,MF;GO:0015238:drug transmembrane transporter activity,MF;GO:0016021:integral component of membrane,CC;GO:0030476:ascospore wall assembly,BP;GO:0071944:cell periphery,CC	Multidrug transporter of the major facilitator superfamily; member of the 12-spanner drug:H(/B) antiporter DHA1 family; has a role in polyamine homeostasis; involved in spore wall asembly; sequence similarity to DTR1 and QDR1, and the triple mutant dtr1 qdr1 qdr3 exhibits reduced dityrosine fluorescence relative to the single mutants; expression is upregulated under polyamine stress; required for…	-1.73564	-2.36773	-1.37745
YBR046C	ZTA1	GO:0003960:NADPH:quinone reductase activity,MF;GO:0005634:nucleus,CC;GO:0005737:cytoplasm,CC;GO:0017091:AU-rich element binding,MF;GO:0032440:2-alkenal reductase [NAD(P)] activity,MF;GO:0034599:cellular response to oxidative stress,BP	NADPH-dependent quinone reductase; GFP-tagged protein localizes to the cytoplasm and nucleus; has similarity to E. coli quinone oxidoreductase and to human zeta-crystallin	-1.06121	-	-
YBR048W	RPS11B	GO:0000028:ribosomal small subunit assembly,BP;GO:0000462:maturation of SSU-rRNA from tricistronic rRNA transcript (SSU-rRNA, 5.8S rRNA, LSU-rRNA),BP;GO:0002181:cytoplasmic translation,BP;GO:0003735:structural constituent of ribosome,MF;GO:0022627:cytosolic small ribosomal subunit,CC;GO:0030686:90S preribosome,CC	Protein component of the small (40S) ribosomal subunit; homologous to mammalian ribosomal protein S11 and bacterial S17; RPS11B has a paralog, RPS11A, that arose from the whole genome duplication	-	-	-1.16525
YBR050C	REG2	GO:0000122:negative regulation of transcription from RNA polymerase II promoter,BP;GO:0000164:protein phosphatase type 1 complex,CC;GO:0019888:protein phosphatase regulator activity,MF	Regulatory subunit of the Glc7p type-1 protein phosphatase; involved with Reg1p, Glc7p, and Snf1p in regulation of glucose-repressible genes, also involved in glucose-induced proteolysis of maltose permease; REG2 has a paralog, REG1, that arose from the whole genome duplication	-1.17313	-	-
YBR051W		GO:0003674:molecular_function,MF;GO:0005575:cellular_component,CC;GO:0008150:biological_process,BP	Dubious open reading frame; unlikely to encode a functional protein, based on available experimental and comparative sequence data; partially overlaps the REG2/FYBR050C regulatory subunit of the Glc7p type-1 protein phosphatase	-1.99848	-1.38419	-
YBR054W	YRO2	GO:0003674:molecular_function,MF;GO:0005739:mitochondrion,CC;GO:0005783:endoplasmic reticulum,CC;GO:0005886:plasma membrane,CC;GO:0005933:cellular bud,CC;GO:0008150:biological_process,BP;GO:0016021:integral component of membrane,CC	Protein with a putative role in response to acid stress; null mutant is sensitive to acetic acid; transcription is regulated by Haa1p and induced in the presence of acetic acid; protein observed in plasma membrane foci in the presence of acetic acid; the authentic, non-tagged protein is detected in a phosphorylated state in highly purified mitochondria in high-throughput studies	1.9842	-	-1.16683
YBR061C	TRM7	GO:0002181:cytoplasmic translation,BP;GO:0005737:cytoplasm,CC;GO:0008175:tRNA methyltransferase activity,MF;GO:0030488:tRNA methylation,BP	2'-O-ribose methyltransferase; methylates the 2'-O-ribose of tRNA-Phe, tRNA-Trp, and tRNA-Leu at positions C32 and N34 of tRNA anticodon loop; crucial biological role likely modification of tRNA-Phe; interacts with Trm732p and Rtt10p in 2'-O-methylation of C32 and N34 substrate tRNAs, respectively; yeast null mutant can be functionally complemented by human FTSJ1, mutations in which have been imp…	1.12639	-	-
YBR062C		GO:0003674:molecular_function,MF;GO:0005575:cellular_component,CC;GO:0008150:biological_process,BP	Protein of unknown function that interacts with Msb2p; may play a role in activation of the filamentous growth pathway	1.10864	1.30939	1.68567
YBR063C		GO:0003674:molecular_function,MF;GO:0005575:cellular_component,CC;GO:0008150:biological_process,BP	Putative protein of unknown function; YBR063C is not an essential gene	1.06313	1.01017	1.02011
YBR064W		GO:0003674:molecular_function,MF;GO:0005575:cellular_component,CC;GO:0008150:biological_process,BP	Dubious open reading frame; unlikely to encode a functional protein, based on available experimental and comparative sequence data; partially overlaps the uncharacterized ORF YBR063C	1.1547	1.21847	1.30166
YBR065C	ECM2	GO:0000398:mRNA splicing, via spliceosome,BP;GO:0003674:molecular_function,MF;GO:0005634:nucleus,CC	Pre-mRNA splicing factor; facilitates the cooperative formation of U2/FU6 helix II in association with stem II in the spliceosome, function may be regulated by Slu7p	-	1.07184	1.08098
YBR066C	NRG2	GO:0000433:negative regulation of transcription from RNA polymerase II promoter by glucose,BP;GO:0005634:nucleus,CC;GO:0007124:pseudohyphal growth,BP;GO:0043565:sequence-specific DNA binding,MF;GO:0043709:cell adhesion involved in single-species biofilm formation,BP;GO:1900460:negative regulation of invasive growth in response to glucose limitation by negative regulation of transcription from RNA…	Transcriptional repressor; mediates glucose repression and negatively regulates filamentous growth; activated in stochastic pulses of nuclear localization in response to low glucose	1.03002	-	-
YBR067C	TIP1	GO:0005199:structural constituent of cell wall,MF;GO:0005829:cytosol,CC;GO:0009277:fungal-type cell wall,CC;GO:0016298:lipase activity,MF;GO:0031505:fungal-type cell wall organization,BP;GO:0071944:cell periphery,CC	Major cell wall mannoprotein with possible lipase activity; transcription is induced by heat- and cold-shock; member of the Srp1p/FTip1p family of serine-alanine-rich proteins	2.89148	2.68439	3.4684
YBR069C	TAT1	GO:0005783:endoplasmic reticulum,CC;GO:0005886:plasma membrane,CC;GO:0006865:amino acid transport,BP;GO:0015171:amino acid transmembrane transporter activity,MF;GO:0015827:tryptophan transport,BP;GO:0015828:tyrosine transport,BP;GO:0016021:integral component of membrane,CC;GO:0022893:low-affinity tryptophan transmembrane transporter activity,MF;GO:0055085:transmembrane transport,BP;GO:0071944:cel…	Amino acid transporter for valine, leucine, isoleucine, and tyrosine; low-affinity tryptophan and histidine transporter; overexpression confers FK506 and FTY720 resistance; protein abundance increases in response to DNA replication stress	-	-1.23172	-1.60724
YBR071W		GO:0003674:molecular_function,MF;GO:0005737:cytoplasm,CC;GO:0005935:cellular bud neck,CC;GO:0008150:biological_process,BP	Protein of unknown function found in the cytoplasm and bud neck; mRNA expression may be regulated by the cell cycle and/For cell wall stress; overexpression of YBR071W affects endocytic protein trafficking	1.38604	1.62066	1.45134
YBR072W	HSP26	GO:0003729:mRNA binding,MF;GO:0005634:nucleus,CC;GO:0005737:cytoplasm,CC;GO:0005739:mitochondrion,CC;GO:0006457:protein folding,BP;GO:0010494:cytoplasmic stress granule,CC;GO:0034605:cellular response to heat,BP;GO:0051082:unfolded protein binding,MF	Small heat shock protein (sHSP) with chaperone activity; forms hollow, sphere-shaped oligomers that suppress unfolded proteins aggregation; long-lived protein that is preferentially retained in mother cells and forms cytoplasmic foci; oligomer activation requires heat-induced conformational change; also has mRNA binding activity	1.47203	-	-
YBR073W	RDH54	GO:0003690:double-stranded DNA binding,MF;GO:0005634:nucleus,CC;GO:0006281:DNA repair,BP;GO:0006310:DNA recombination,BP;GO:0007131:reciprocal meiotic recombination,BP;GO:0008094:DNA-dependent ATPase activity,MF;GO:0015616:DNA translocase activity,MF;GO:0030491:heteroduplex formation,BP;GO:0032392:DNA geometric change,BP;GO:0032508:DNA duplex unwinding,BP;GO:0045144:meiotic sister chromatid segre…	DNA-dependent ATPase; DNA recombination/Frepair translocase, supercoils DNA and promotes DNA strand opening; stimulates strand exchange by modifying dsDNA topology; involved in recombinational repair of DNA double-strand breaks (DSBs) during mitosis and meiosis; phosphorylated in Mec1p-, Rad53p-dependent way in response to one DSB; contributes to remodelling of nucleosomes; proposed to be involve…	-	1.46261	1.42939
YBR083W	TEC1	GO:0000978:RNA polymerase II core promoter proximal region sequence-specific DNA binding,MF;GO:0001077:transcriptional activator activity, RNA polymerase II core promoter proximal region sequence-specific binding,MF;GO:0001135:transcription factor activity, RNA polymerase II transcription factor recruiting,MF;GO:0001300:chronological cell aging,BP;GO:0001403:invasive growth in response to glucose…	Transcription factor targeting filamentation genes and Ty1 expression; Ste12p activation of most filamentation gene promoters depends on Tec1p and Tec1p transcriptional activity is dependent on its association with Ste12p; binds to TCS elements upstream of filamentation genes, which are regulated by Tec1p/FSte12p/FDig1p complex; competes with Dig2p for binding to Ste12p/FDig1p; positive regulator…	1.03908	-	-
YBR084C-A	RPL19A	GO:0002181:cytoplasmic translation,BP;GO:0003735:structural constituent of ribosome,MF;GO:0022625:cytosolic large ribosomal subunit,CC	Ribosomal 60S subunit protein L19A; rpl19a and rpl19b single null mutations result in slow growth, while the double null mutation is lethal; homologous to mammalian ribosomal protein L19, no bacterial homolog; RPL19A has a paralog, RPL19B, that arose from the whole genome duplication	-	-1.09431	-1.34888
YBR085W	AAC3	GO:0005471:ATP:ADP antiporter activity,MF;GO:0005739:mitochondrion,CC;GO:0005743:mitochondrial inner membrane,CC;GO:0009061:anaerobic respiration,BP;GO:0015886:heme transport,BP;GO:0016021:integral component of membrane,CC;GO:0055085:transmembrane transport,BP	Mitochondrial inner membrane ADP/FATP translocator; exchanges cytosolic ADP for mitochondrially synthesized ATP; expressed under anaerobic conditions; similar to Aac1p; has roles in maintenance of viability and in respiration; AAC3 has a paralog, PET9, that arose from the whole genome duplication	1.83584	1.88033	2.42918
YBR088C	POL30	GO:0000278:mitotic cell cycle,BP;GO:0000710:meiotic mismatch repair,BP;GO:0005634:nucleus,CC;GO:0005657:replication fork,CC;GO:0006272:leading strand elongation,BP;GO:0006273:lagging strand elongation,BP;GO:0006289:nucleotide-excision repair,BP;GO:0006298:mismatch repair,BP;GO:0006301:postreplication repair,BP;GO:0006348:chromatin silencing at telomere,BP;GO:0007064:mitotic sister chromatid cohes…	Proliferating cell nuclear antigen (PCNA); functions as the sliding replication clamp for DNA polymerase delta; may function as a docking site for other proteins required for mitotic and meiotic chromosomal DNA replication and for DNA repair; PCNA ubiquitination at K164 plays a crucial role during Okazaki fragment processing	-	1.4959	1.23615
YBR089W		GO:0003674:molecular_function,MF;GO:0005575:cellular_component,CC;GO:0008150:biological_process,BP	Dubious open reading frame; unlikely to encode a functional protein, based on available experimental and comparative sequence data; almost completely overlaps the verified gene POL30	-	1.5062	1.26712
YBR092C	PHO3	GO:0003993:acid phosphatase activity,MF;GO:0005783:endoplasmic reticulum,CC;GO:0006796:phosphate-containing compound metabolic process,BP;GO:0030287:cell wall-bounded periplasmic space,CC;GO:0042723:thiamine-containing compound metabolic process,BP	Constitutively expressed acid phosphatase similar to Pho5p; brought to the cell surface by transport vesicles; hydrolyzes thiamin phosphates in the periplasmic space, increasing cellular thiamin uptake; expression is repressed by thiamin	2.02482	-	-
YBR097W	VPS15	GO:0000011:vacuole inheritance,BP;GO:0000329:fungal-type vacuole membrane,CC;GO:0004674:protein serine/threonine kinase activity,MF;GO:0005643:nuclear pore,CC;GO:0005739:mitochondrion,CC;GO:0006468:protein phosphorylation,BP;GO:0006623:protein targeting to vacuole,BP;GO:0016236:macroautophagy,BP;GO:0030242:pexophagy,BP;GO:0032968:positive regulation of transcription elongation from RNA polymerase…	Serine/Fthreonine protein kinase involved in vacuolar protein sorting; functions as a membrane-associated complex with Vps34p; active form recruits Vps34p to the Golgi membrane; interacts with the GDP-bound form of Gpa1p; myristoylated; a fraction is localized, with Vps34p, to nuclear pores at nucleus-vacuole junctions and may facilitate transcription elongation for genes positioned at the nuclea…	-	1.04843	-
YBR101C	FES1	GO:0000774:adenyl-nucleotide exchange factor activity,MF;GO:0002181:cytoplasmic translation,BP;GO:0005829:cytosol,CC;GO:0022626:cytosolic ribosome,CC;GO:0071629:ubiquitin-dependent catabolism of misfolded proteins by cytoplasm-associated proteasome,BP	Hsp70 (Ssa1p) nucleotide exchange factor; required for the release of misfolded proteins from the Hsp70 system to the Ub-proteasome machinery for destruction; cytosolic homolog of Sil1p, which is the nucleotide exchange factor for BiP (Kar2p) in the endoplasmic reticulum; protein abundance increases in response to DNA replication stress	2.10592	1.25782	1.83857
YBR107C	IML3	GO:0000942:condensed nuclear chromosome outer kinetochore,CC;GO:0003674:molecular_function,MF;GO:0030437:ascospore formation,BP;GO:0034087:establishment of mitotic sister chromatid cohesion,BP;GO:0034089:establishment of meiotic sister chromatid cohesion,BP;GO:0034090:maintenance of meiotic sister chromatid cohesion,BP;GO:0045144:meiotic sister chromatid segregation,BP;GO:0071459:protein localiza…	Outer kinetochore protein and component of the Ctf19 complex; involved in the establishment of pericentromeric cohesion during mitosis; prevents non-disjunction of sister chromatids during meiosis II; forms a stable complex with Chl4p; required for localization of Sgo1p to pericentric sites during meiosis I; orthologous to human centromere constitutive-associated network (CCAN) subunit CENP-L and…	-1.7259	-1.5286	-1.14028
YBR115C	LYS2	GO:0004043:L-aminoadipate-semialdehyde dehydrogenase activity,MF;GO:0005737:cytoplasm,CC;GO:0019878:lysine biosynthetic process via aminoadipic acid,BP	Alpha aminoadipate reductase; catalyzes the reduction of alpha-aminoadipate to alpha-aminoadipate 6-semialdehyde, which is the fifth step in biosynthesis of lysine; activation requires posttranslational phosphopantetheinylation by Lys5p	-	-2.32087	-1.56385
YBR116C		GO:0003674:molecular_function,MF;GO:0005575:cellular_component,CC;GO:0008150:biological_process,BP	Dubious open reading frame; unlikely to encode a functional protein, based on available experimental and comparative sequence data; partially overlaps the verified gene TKL2	-1.64357	-	-1.09115
YBR117C	TKL2	GO:0004802:transketolase activity,MF;GO:0005634:nucleus,CC;GO:0005737:cytoplasm,CC;GO:0006098:pentose-phosphate shunt,BP	Transketolase; catalyzes conversion of xylulose-5-phosphate and ribose-5-phosphate to sedoheptulose-7-phosphate and glyceraldehyde-3-phosphate in the pentose phosphate pathway; needed for synthesis of aromatic amino acids; TKL2 has a paralog, TKL1, that arose from the whole genome duplication	-2.52907	-1.15928	-1.49418
YBR119W	MUD1	GO:0000398:mRNA splicing, via spliceosome,BP;GO:0005685:U1 snRNP,CC;GO:0030619:U1 snRNA binding,MF;GO:0071004:U2-type prespliceosome,CC	U1 snRNP A protein; homolog of human U1-A; involved in nuclear mRNA splicing	-1.23078	-1.22858	-1.40158
YBR121C	GRS1	GO:0004820:glycine-tRNA ligase activity,MF;GO:0005737:cytoplasm,CC;GO:0005739:mitochondrion,CC;GO:0006353:DNA-templated transcription, termination,BP;GO:0006426:glycyl-tRNA aminoacylation,BP;GO:0070150:mitochondrial glycyl-tRNA aminoacylation,BP	Cytoplasmic and mitochondrial glycyl-tRNA synthase; ligates glycine to the cognate anticodon-bearing tRNA; transcription termination factor that may interact with the 3'-end of pre-mRNA to promote 3'-end formation; GRS1 has a paralog, GRS2, that arose from the whole genome duplication; human homolog GARS implicated in Charcot-Marie-Tooth disease, can complement yeast null mutant	-	-	-1.02818
YBR126W-A	MEO1	GO:0003674:molecular_function,MF;GO:0005783:endoplasmic reticulum,CC;GO:0008150:biological_process,BP	Putative protein of unknown function; identified by gene-trapping, microarray analysis, and genome-wide homology searches; mRNA identified as translated by ribosome profiling data; SWAT-GFP, seamless-GFP and mCherry fusion proteins localize to the endoplasmic reticulum; partially overlaps the dubious ORF YBR126W-B	-1.40204	-1.85746	-1.76131
YBR126W-B		GO:0003674:molecular_function,MF;GO:0005575:cellular_component,CC;GO:0008150:biological_process,BP	Dubious open reading frame; unlikely to encode a functional protein, based on available experimental and comparative sequence data; partially overlaps the dubious ORF YBR126W-A; identified by SAGE	-1.40158	-1.8601	-1.76861
YBR133C	HSL7	GO:0000086:G2/M transition of mitotic cell cycle,BP;GO:0000144:cellular bud neck septin ring,CC;GO:0005737:cytoplasm,CC;GO:0005824:outer plaque of spindle pole body,CC;GO:0005935:cellular bud neck,CC;GO:0032174:cellular bud neck septin collar,CC;GO:0035241:protein-arginine omega-N monomethyltransferase activity,MF;GO:0035243:protein-arginine omega-N symmetric methyltransferase activity,MF;GO:0044…	Protein arginine N-methyltransferase; exhibits septin and Hsl1p-dependent localization to the bud neck in budded cells and periodic Hsl1p-dependent phosphorylation; required with Hsl1p, and Elm1p for the mother-bud neck recruitment, phosphorylation, and degradation of Swe1p; interacts directly with Swe1p; relocalizes away from bud neck upon DNA replication stress; human homolog PRMT5 can compleme…	-1.86014	-1.79484	-1.94745
YBR134W		GO:0003674:molecular_function,MF;GO:0005575:cellular_component,CC;GO:0008150:biological_process,BP	Dubious open reading frame; unlikely to encode a functional protein, based on available experimental and comparative sequence data	-	-1.10281	-1.55057
YBR137W		GO:0003674:molecular_function,MF;GO:0005737:cytoplasm,CC;GO:0006620:posttranslational protein targeting to membrane,BP;GO:0072380:TRC complex,CC	Protein with a role in ER delivery of tail-anchored membrane proteins; interacts with Sgt2p; binds to the TRC complex, which inserts proteins into the ER membrane; interacts with Msn5p karyopherin; YBR137W is not an essential gene	-	1.18479	1.07897
YBR141C	BMT2	GO:0005730:nucleolus,CC;GO:0008150:biological_process,BP;GO:0008757:S-adenosylmethionine-dependent methyltransferase activity,MF;GO:0016433:rRNA (adenine) methyltransferase activity,MF	Nucleolar S-adenosylmethionine-dependent rRNA methyltransferase; methylates adenine (m1A) of the large subunit (LSU) rRNA at position 2142; belongs to Rossmann fold superfamily; green fluorescent protein (GFP)-fusion protein localizes to the nucleolus; YBR141C is not an essential gene	1.35277	-	-
YBR142W	MAK5	GO:0000463:maturation of LSU-rRNA from tricistronic rRNA transcript (SSU-rRNA, 5.8S rRNA, LSU-rRNA),BP;GO:0000466:maturation of 5.8S rRNA from tricistronic rRNA transcript (SSU-rRNA, 5.8S rRNA, LSU-rRNA),BP;GO:0004004:ATP-dependent RNA helicase activity,MF;GO:0005730:nucleolus,CC;GO:0042273:ribosomal large subunit biogenesis,BP	Essential nucleolar protein; putative DEAD-box RNA helicase required for maintenance of M1 dsRNA virus; involved in biogenesis of large (60S) ribosomal subunits	1.00687	-	-
YBR145W	ADH5	GO:0000947:amino acid catabolic process to alcohol via Ehrlich pathway,BP;GO:0004022:alcohol dehydrogenase (NAD) activity,MF;GO:0005634:nucleus,CC;GO:0005737:cytoplasm,CC;GO:0006116:NADH oxidation,BP;GO:0043458:ethanol biosynthetic process involved in glucose fermentation to ethanol,BP	Alcohol dehydrogenase isoenzyme V; involved in ethanol production; ADH5 has a paralog, ADH1, that arose from the whole genome duplication	-	-1.70142	-
YBR147W	RTC2	GO:0005739:mitochondrion,CC;GO:0015174:basic amino acid transmembrane transporter activity,MF;GO:0016021:integral component of membrane,CC;GO:0034488:basic amino acid transmembrane export from vacuole,BP;GO:0071627:integral component of fungal-type vacuolar membrane,CC	Putative vacuolar membrane transporter for cationic amino acids; likely contributes to amino acid homeostasis by exporting cationic amino acids from the vacuole; positive regulation by Lys14p suggests that lysine may be the primary substrate; member of the PQ-loop family, with seven transmembrane domains; similar to mammalian PQLC2 vacuolar transporter; RTC2 has a paralog, YPQ1, that arose from t…	-1.60072	-2.40316	-1.02467
YBR148W	YSW1	GO:0003674:molecular_function,MF;GO:0005628:prospore membrane,CC;GO:0031105:septin complex,CC;GO:0032120:ascospore-type prospore membrane assembly,BP	Protein required for normal prospore membrane formation; interacts with Gip1p, which is the meiosis-specific regulatory subunit of the Glc7p protein phosphatase; expressed specifically in spores and localizes to the prospore membrane; YSW1 has a paralog, SPO21, that arose from the whole genome duplication	-1.7372	-1.91343	-1.06035
YBR158W	AMN1	GO:0001100:negative regulation of exit from mitosis,BP;GO:0005515:protein binding,MF;GO:0005634:nucleus,CC;GO:0005737:cytoplasm,CC;GO:0005933:cellular bud,CC;GO:0007093:mitotic cell cycle checkpoint,BP	Protein required for daughter cell separation; multiple mitotic checkpoints, and chromosome stability; contains 12 degenerate leucine-rich repeat motifs; expression is induced by the Mitotic Exit Network (MEN)	1.27176	-	-
YBR161W	CSH1	GO:0000030:mannosyltransferase activity,MF;GO:0000324:fungal-type vacuole,CC;GO:0006688:glycosphingolipid biosynthetic process,BP;GO:0016021:integral component of membrane,CC;GO:0016757:transferase activity, transferring glycosyl groups,MF;GO:0030148:sphingolipid biosynthetic process,BP	Mannosylinositol phosphorylceramide (MIPC) synthase catalytic subunit; forms a complex with regulatory subunit Csg2p; function in sphingolipid biosynthesis is overlapping with that of Sur1p; CSH1 has a paralog, SUR1, that arose from the whole genome duplication	-1.46537	-1.24852	-1.02452
YBR162C	TOS1	GO:0000324:fungal-type vacuole,CC;GO:0003674:molecular_function,MF;GO:0008150:biological_process,BP;GO:0009277:fungal-type cell wall,CC;GO:0071944:cell periphery,CC	Covalently-bound cell wall protein of unknown function; identified as a cell cycle regulated SBF target gene; deletion mutants are highly resistant to treatment with beta-1,3-glucanase; has sequence similarity to YJL171C	-	-	-1.09963
YBR163W	EXO5	GO:0000002:mitochondrial genome maintenance,BP;GO:0005739:mitochondrion,CC;GO:0045145:single-stranded DNA 5'-3' exodeoxyribonuclease activity,MF	Mitochondrial 5'-3' exonuclease and sliding exonuclease; required for mitochondrial genome maintenance; distantly related to the RecB nuclease domain of bacterial RecBCD recombinases; may be regulated by the transcription factor Ace2	-1.25274	-1.22911	-
YBR173C	UMP1	GO:0003674:molecular_function,MF;GO:0005634:nucleus,CC;GO:0005737:cytoplasm,CC;GO:0006511:ubiquitin-dependent protein catabolic process,BP;GO:0006974:cellular response to DNA damage stimulus,BP;GO:0043248:proteasome assembly,BP	Chaperone required for correct maturation of the 20S proteasome; short-lived chaperone; may inhibit premature dimerization of proteasome half-mers; degraded by proteasome upon completion of its assembly	1.13618	1.20082	1.47092
YBR174C		GO:0003674:molecular_function,MF;GO:0005575:cellular_component,CC;GO:0008150:biological_process,BP	Dubious open reading frame; unlikely to encode a functional protein, based on available experimental and comparative sequence data; partially overlaps the verified ORF YBR175W; null mutant is viable and sporulation defective	-1.32749	-1.16945	-
YBR175W	SWD3	GO:0000723:telomere maintenance,BP;GO:0006348:chromatin silencing at telomere,BP;GO:0042800:histone methyltransferase activity (H3-K4 specific),MF;GO:0048188:Set1C/COMPASS complex,CC;GO:0051568:histone H3-K4 methylation,BP;GO:1903341:regulation of meiotic DNA double-strand break formation,BP	Essential subunit of the COMPASS (Set1C) complex; COMPASS methylates histone H3 on lysine 4 and is required in transcriptional silencing near telomeres; WD40 beta propeller superfamily member and ortholog of mammalian WDR5	-	-1.02864	-
YBR181C	RPS6B	GO:0000462:maturation of SSU-rRNA from tricistronic rRNA transcript (SSU-rRNA, 5.8S rRNA, LSU-rRNA),BP;GO:0002181:cytoplasmic translation,BP;GO:0003735:structural constituent of ribosome,MF;GO:0005737:cytoplasm,CC;GO:0022627:cytosolic small ribosomal subunit,CC;GO:0032040:small-subunit processome,CC	Protein component of the small (40S) ribosomal subunit; homologous to mammalian ribosomal protein S6, no bacterial homolog; phosphorylated on S233 by Ypk3p in a TORC1-dependent manner, and on S232 in a TORC1/F2-dependent manner by Ypk1/F2/F3p; RPS6B has a paralog, RPS6A, that arose from the whole genome duplication	-	-1.0437	-1.61281
YBR182C	SMP1	GO:0003700:transcription factor activity, sequence-specific DNA binding,MF;GO:0005634:nucleus,CC;GO:0005737:cytoplasm,CC;GO:0008301:DNA binding, bending,MF;GO:0043565:sequence-specific DNA binding,MF;GO:0061393:positive regulation of transcription from RNA polymerase II promoter in response to osmotic stress,BP	MADS-box transcription factor involved in osmotic stress response; SMP1 has a paralog, RLM1, that arose from the whole genome duplication	-1.85983	-1.04054	-1.21862
YBR187W	GDT1	GO:0000324:fungal-type vacuole,CC;GO:0000329:fungal-type vacuole membrane,CC;GO:0005797:Golgi medial cisterna,CC;GO:0005801:cis-Golgi network,CC;GO:0006874:cellular calcium ion homeostasis,BP;GO:0015085:calcium ion transmembrane transporter activity,MF;GO:0016021:integral component of membrane,CC;GO:0032468:Golgi calcium ion homeostasis,BP;GO:0070588:calcium ion transmembrane transport,BP	Calcium transporter localized to the cis- and medial-Golgi apparatus; required for protein glycosylation; GFP-fusion protein localizes to the vacuole; TMEM165, a human gene which causes Congenital Disorders of Glycosylation is orthologous and functionally complements the null allele; expression pattern and physical interactions suggest a possible role in ribosome biogenesis; expression reduced in…	-1.50177	-1.3224	-1.51369
YBR189W	RPS9B	GO:0000462:maturation of SSU-rRNA from tricistronic rRNA transcript (SSU-rRNA, 5.8S rRNA, LSU-rRNA),BP;GO:0003735:structural constituent of ribosome,MF;GO:0022627:cytosolic small ribosomal subunit,CC;GO:0030686:90S preribosome,CC;GO:0032040:small-subunit processome,CC;GO:0045903:positive regulation of translational fidelity,BP	Protein component of the small (40S) ribosomal subunit; homologous to mammalian ribosomal protein S9 and bacterial S4; RPS9B has a paralog, RPS9A, that arose from the whole genome duplication	-	-1.13445	-1.85732
YBR190W		GO:0003674:molecular_function,MF;GO:0005575:cellular_component,CC;GO:0008150:biological_process,BP	Dubious open reading frame; unlikely to encode a functional protein, based on available experimental and comparative sequence data; partially overlaps the verified ribosomal protein gene RPL21A/FYBR191W	-	-1.25959	-1.80576
YBR191W	RPL21A	GO:0002181:cytoplasmic translation,BP;GO:0003735:structural constituent of ribosome,MF;GO:0022625:cytosolic large ribosomal subunit,CC	Ribosomal 60S subunit protein L21A; homologous to mammalian ribosomal protein L21, no bacterial homolog; RPL21A has a paralog, RPL21B, that arose from the whole genome duplication	-	-1.22424	-1.8314
YBR191W-A		GO:0003674:molecular_function,MF;GO:0005575:cellular_component,CC;GO:0008150:biological_process,BP	Dubious open reading frame; unlikely to encode a functional protein, based on available experimental and comparative sequence data	-	-	-1.64042
YBR196C-A		GO:0003674:molecular_function,MF;GO:0005575:cellular_component,CC;GO:0008150:biological_process,BP	Putative protein of unknown function; identified by fungal homology and RT-PCR	-	-	-1.17605
YBR196C-B		GO:0003674:molecular_function,MF;GO:0005575:cellular_component,CC;GO:0008150:biological_process,BP	Putative protein of unknown function; identified by expression profiling and mass spectrometry	-	-1.43053	-
YBR197C		GO:0003674:molecular_function,MF;GO:0005634:nucleus,CC;GO:0005737:cytoplasm,CC;GO:0008150:biological_process,BP	Protein of unknown function; green fluorescent protein (GFP)-fusion protein localizes to the cytoplasm and nucleus; YBR197C is not an essential gene; relative distribution to the nucleus increases upon DNA replication stress; YBR197C has a paralog, YPL077C, that arose from the whole genome duplication	-1.16619	-1.36439	-1.07198
YBR201C-A		GO:0003674:molecular_function,MF;GO:0005575:cellular_component,CC;GO:0008150:biological_process,BP	Putative protein of unknown function	1.17781	1.82535	1.45197
YBR208C	DUR1,2	GO:0000256:allantoin catabolic process,BP;GO:0004039:allophanate hydrolase activity,MF;GO:0004847:urea carboxylase activity,MF;GO:0005737:cytoplasm,CC;GO:0043419:urea catabolic process,BP	Urea amidolyase; contains both urea carboxylase and allophanate hydrolase activities, degrades urea to CO2 and NH3; expression sensitive to nitrogen catabolite repression and induced by allophanate, an intermediate in allantoin degradation; protein abundance increases in response to DNA replication stress	-1.53641	-	-
YBR213W	MET8	GO:0000103:sulfate assimilation,BP;GO:0004325:ferrochelatase activity,MF;GO:0005575:cellular_component,CC;GO:0019354:siroheme biosynthetic process,BP;GO:0043115:precorrin-2 dehydrogenase activity,MF	Bifunctional dehydrogenase and ferrochelatase; involved in the biosynthesis of siroheme, a prosthetic group used by sulfite reductase; required for sulfate assimilation and methionine biosynthesis	-2.79374	-	-
YBR214W	SDS24	GO:0000920:cell separation after cytokinesis,BP;GO:0003674:molecular_function,MF;GO:0005737:cytoplasm,CC;GO:0005829:cytosol,CC;GO:0006897:endocytosis,BP	Protein involved in cell separation during budding; one of two S. cerevisiae homologs (Sds23p and Sds24p) of the S. pombe Sds23 protein, which is implicated in APC/Fcyclosome regulation; may play an indirect role in fluid-phase endocytosis; protein abundance increases in response to DNA replication stress; SDS24 has a paralog, SDS23, that arose from the whole genome duplication	-	-	1.52405
YBR219C		GO:0003674:molecular_function,MF;GO:0008150:biological_process,BP;GO:0016021:integral component of membrane,CC	Putative protein of unknown function; YBR219C is not an essential gene	-1.04707	-1.12633	-1.32457
YBR220C		GO:0003674:molecular_function,MF;GO:0008150:biological_process,BP;GO:0016021:integral component of membrane,CC	Putative protein of unknown function; YBR220C is not an essential gene	-1.10779	-1.30528	-1.53903
YBR235W	VHC1	GO:0000329:fungal-type vacuole membrane,CC;GO:0015379:potassium:chloride symporter activity,MF;GO:0016021:integral component of membrane,CC;GO:0031166:integral component of vacuolar membrane,CC;GO:0034486:vacuolar transmembrane transport,BP;GO:0055075:potassium ion homeostasis,BP;GO:1990816:vacuole-mitochondrion membrane contact site,CC	Vacuolar membrane cation-chloride cotransporter (CCC); likely mediates K/B and Cl- cotransport into the vacuole; has a role in potassium homeostasis and salt tolerance; localizes to sites of contact between the vacuole and mitochondria (vCLAMPs); similar to mammalian electroneutral Na(/B)-(K/B)-C1- cotransporter family	-1.74479	-	-
YBR236C	ABD1	GO:0004482:mRNA (guanine-N7-)-methyltransferase activity,MF;GO:0005634:nucleus,CC;GO:0005829:cytosol,CC;GO:0006370:7-methylguanosine mRNA capping,BP;GO:0016591:DNA-directed RNA polymerase II, holoenzyme,CC	Methyltransferase; catalyzes the transfer of a methyl group from S-adenosylmethionine to the GpppN terminus of capped mRNA; nuclear protein that relocalizes to the cytosol in response to hypoxia	1.01613	-	-
YBR241C		GO:0000329:fungal-type vacuole membrane,CC;GO:0006810:transport,BP;GO:0016020:membrane,CC;GO:0016021:integral component of membrane,CC;GO:0022891:substrate-specific transmembrane transporter activity,MF;GO:0055085:transmembrane transport,BP	Putative transporter, member of the sugar porter family; green fluorescent protein (GFP)-fusion protein localizes to the vacuolar membrane; YBR241C is not an essential gene; YBR241C has a paralog, VPS73, that arose from the whole genome duplication	-1.09341	-	-
YBR249C	ARO4	GO:0003849:3-deoxy-7-phosphoheptulonate synthase activity,MF;GO:0005634:nucleus,CC;GO:0005737:cytoplasm,CC;GO:0009423:chorismate biosynthetic process,BP	3-deoxy-D-arabino-heptulosonate-7-phosphate (DAHP) synthase; catalyzes the first step in aromatic amino acid biosynthesis and is feedback-inhibited by tyrosine or high concentrations of phenylalanine or tryptophan; relative distribution to the nucleus increases upon DNA replication stress	-	-2.13056	-1.80496
YBR250W	SPO23	GO:0003674:molecular_function,MF;GO:0005575:cellular_component,CC;GO:0007126:meiotic nuclear division,BP	Protein of unknown function; associates with meiosis-specific protein Spo1p	-	-1.07035	-
YBR251W	MRPS5	GO:0003735:structural constituent of ribosome,MF;GO:0005739:mitochondrion,CC;GO:0005763:mitochondrial small ribosomal subunit,CC;GO:0032543:mitochondrial translation,BP	Mitochondrial ribosomal protein of the small subunit	1.30765	-	-
YBR256C	RIB5	GO:0004746:riboflavin synthase activity,MF;GO:0005575:cellular_component,CC;GO:0009231:riboflavin biosynthetic process,BP	Riboflavin synthase; catalyzes the last step of the riboflavin biosynthesis pathway	-	-1.35027	-
YBR280C	SAF1	GO:0004842:ubiquitin-protein transferase activity,MF;GO:0019005:SCF ubiquitin ligase complex,CC;GO:0031146:SCF-dependent proteasomal ubiquitin-dependent protein catabolic process,BP	F-Box protein involved in proteasome-dependent degradation of Aah1p; involved in proteasome-dependent degradation of Aah1p during entry of cells into quiescence; interacts with Skp1	-	-	1.3382
YBR281C	DUG2	GO:0003840:gamma-glutamyltransferase activity,MF;GO:0005634:nucleus,CC;GO:0005737:cytoplasm,CC;GO:0006751:glutathione catabolic process,BP;GO:0008233:peptidase activity,MF;GO:0008242:omega peptidase activity,MF;GO:0034399:nuclear periphery,CC;GO:0061672:glutathione hydrolase complex,CC	Component of glutamine amidotransferase (GATase II); forms a complex with Dug3p to degrade glutathione (GSH) and other peptides containing a gamma-glu-X bond in an alternative pathway to GSH degradation by gamma-glutamyl transpeptidase (Ecm38p)	-1.42363	-	-
YBR285W		GO:0003674:molecular_function,MF;GO:0005575:cellular_component,CC;GO:0008150:biological_process,BP	Putative protein of unknown function; YBR285W is not an essential gene	-	1.27028	1.57603
YBR291C	CTP1	GO:0005371:tricarboxylate secondary active transmembrane transporter activity,MF;GO:0005739:mitochondrion,CC;GO:0005743:mitochondrial inner membrane,CC;GO:0006843:mitochondrial citrate transport,BP;GO:0016021:integral component of membrane,CC;GO:0055085:transmembrane transport,BP	Mitochondrial inner membrane citrate transporter; member of the mitochondrial carrier family	-1.45119	-2.73325	-2.58013
YBR293W	VBA2	GO:0000329:fungal-type vacuole membrane,CC;GO:0005783:endoplasmic reticulum,CC;GO:0015174:basic amino acid transmembrane transporter activity,MF;GO:0015802:basic amino acid transport,BP;GO:0016021:integral component of membrane,CC;GO:0055085:transmembrane transport,BP	Permease of basic amino acids in the vacuolar membrane	-1.18368	-	-
YBR294W	SUL1	GO:0005886:plasma membrane,CC;GO:0008272:sulfate transport,BP;GO:0015116:sulfate transmembrane transporter activity,MF;GO:0016021:integral component of membrane,CC;GO:0055085:transmembrane transport,BP	High affinity sulfate permease of the SulP anion transporter family; sulfate uptake is mediated by specific sulfate transporters Sul1p and Sul2p, which control the concentration of endogenous activated sulfate intermediates	-5.41158	-2.66449	-2.75847
YBR295W	PCA1	GO:0005507:copper ion binding,MF;GO:0005839:proteasome core complex,CC;GO:0005886:plasma membrane,CC;GO:0005887:integral component of plasma membrane,CC;GO:0006875:cellular metal ion homeostasis,BP;GO:0006879:cellular iron ion homeostasis,BP;GO:0008551:cadmium-exporting ATPase activity,MF;GO:0015691:cadmium ion transport,BP;GO:0016021:integral component of membrane,CC;GO:0043682:copper-transporti…	Cadmium transporting P-type ATPase; may also have a role in copper and iron homeostasis; stabilized by Cd binding, which prevents ubiquitination; S288C and other lab strains contain a G970R mutation which eliminates Cd transport function	-1.41263	-1.08442	-1.08914
YBR296C	PHO89	GO:0005783:endoplasmic reticulum,CC;GO:0005886:plasma membrane,CC;GO:0006817:phosphate ion transport,BP;GO:0015319:sodium:inorganic phosphate symporter activity,MF;GO:0016021:integral component of membrane,CC;GO:0035435:phosphate ion transmembrane transport,BP;GO:0055085:transmembrane transport,BP	Plasma membrane Na/B/FPi cotransporter; active in early growth phase; similar to phosphate transporters of Neurospora crassa; transcription regulated by inorganic phosphate concentrations and Pho4p; mutations in related human transporter genes hPit1 and hPit2 are associated with hyperphosphatemia-induced calcification of vascular tissue and familial idiopathic basal ganglia calcification	-1.05802	-	-
YBR297W	MAL33	GO:0003700:transcription factor activity, sequence-specific DNA binding,MF;GO:0005634:nucleus,CC;GO:0006355:regulation of transcription, DNA-templated,BP;GO:0044262:cellular carbohydrate metabolic process,BP	MAL-activator protein; part of complex locus MAL3; nonfunctional in genomic reference strain S288C	-1.20496	-	-
YBR301W	PAU24	GO:0003674:molecular_function,MF;GO:0008150:biological_process,BP;GO:0009277:fungal-type cell wall,CC	Cell wall mannoprotein; has similarity to Tir1p, Tir2p, Tir3p, and Tir4p; member of the seripauperin multigene family encoded mainly in subtelomeric regions; expressed under anaerobic conditions, completely repressed during aerobic growth	1.44775	-	-
YBR302C	COS2	GO:0000324:fungal-type vacuole,CC;GO:0003674:molecular_function,MF;GO:0005768:endosome,CC;GO:0016021:integral component of membrane,CC;GO:0043328:protein targeting to vacuole involved in ubiquitin-dependent protein catabolic process via the multivesicular body sorting pathway,BP	Endosomal protein involved in turnover of plasma membrane proteins; member of the DUP380 subfamily of conserved, often subtelomeric COS genes; required for the multivesicular vesicle body sorting pathway that internalizes plasma membrane proteins for degradation; Cos proteins provide ubiquitin in trans for nonubiquitinated cargo proteins	-	-	-1.01692
YCL001W	RER1	GO:0000324:fungal-type vacuole,CC;GO:0003674:molecular_function,MF;GO:0006621:protein retention in ER lumen,BP;GO:0006888:ER to Golgi vesicle-mediated transport,BP;GO:0006890:retrograde vesicle-mediated transport, Golgi to ER,BP;GO:0016021:integral component of membrane,CC;GO:0030134:ER to Golgi transport vesicle,CC;GO:0030137:COPI-coated vesicle,CC	Protein involved in retention of membrane proteins; including Sec12p, in the ER; localized to Golgi; functions as a retrieval receptor in returning membrane proteins to the ER	-1.39534	-1.18419	-1.23825
YCL009C	ILV6	GO:0003984:acetolactate synthase activity,MF;GO:0005739:mitochondrion,CC;GO:0005948:acetolactate synthase complex,CC;GO:0009082:branched-chain amino acid biosynthetic process,BP;GO:0030234:enzyme regulator activity,MF;GO:0042645:mitochondrial nucleoid,CC	Regulatory subunit of acetolactate synthase; acetolactate synthase catalyzes the first step of branched-chain amino acid biosynthesis; enhances activity of the Ilv2p catalytic subunit, localizes to mitochondria	-	-1.49666	-
YCL010C	SGF29	GO:0000124:SAGA complex,CC;GO:0001135:transcription factor activity, RNA polymerase II transcription factor recruiting,MF;GO:0005671:Ada2/Gcn5/Ada3 transcription activator complex,CC;GO:0034613:cellular protein localization,BP;GO:0034629:cellular protein complex localization,BP;GO:0035064:methylated histone binding,MF;GO:0043970:histone H3-K9 acetylation,BP;GO:0043971:histone H3-K18 acetylation,B…	Component of the HAT/FCore module of the SAGA, SLIK, and ADA complexes; HAT/FCore module also contains Gcn5p, Ngg1p, and Ada2p; binds methylated histone H3K4; involved in transcriptional regulation through SAGA and TBP recruitment to target promoters and H3 acetylation	-1.78206	-1.46848	-1.10608
YCL011C	GBP2	GO:0000723:telomere maintenance,BP;GO:0003729:mRNA binding,MF;GO:0005634:nucleus,CC;GO:0005829:cytosol,CC;GO:0010494:cytoplasmic stress granule,CC;GO:0016973:poly(A)+ mRNA export from nucleus,BP;GO:0043047:single-stranded telomeric DNA binding,MF;GO:0071028:nuclear mRNA surveillance,BP	Poly(A/B) RNA-binding protein; key surveillance factor for the selective export of spliced mRNAs from the nucleus to the cytoplasm; preference for intron-containing genes; similar to Npl3p; also binds single-stranded telomeric repeat sequence in vitro; relocalizes to the cytosol in response to hypoxia; GBP2 has a paralog, HRB1, that arose from the whole genome duplication	-1.20093	-1.15943	-1.15788
YCL014W	BUD3	GO:0000142:cellular bud neck contractile ring,CC;GO:0000755:cytogamy,BP;GO:0005089:Rho guanyl-nucleotide exchange factor activity,MF;GO:0005935:cellular bud neck,CC;GO:0007120:axial cellular bud site selection,BP;GO:0043547:positive regulation of GTPase activity,BP	Guanine nucleotide exchange factor (GEF) for Cdc42p; activates Cdc42p in early G1, accounting for the first stage of biphasic activation, with Cdc24p accounting for the second stage in late G1; involved in the Cdc42p-mediated assembly of the axial landmark that dictates the site for the next round of budding, resulting in the axial budding pattern observed in haploids; localizes with septins to t…	-	-	-1.01282
YCL018W	LEU2	GO:0003862:3-isopropylmalate dehydrogenase activity,MF;GO:0005829:cytosol,CC;GO:0006097:glyoxylate cycle,BP;GO:0009098:leucine biosynthetic process,BP	Beta-isopropylmalate dehydrogenase (IMDH); catalyzes the third step in the leucine biosynthesis pathway; can additionally catalyze the conversion of beta-ethylmalate into alpha-ketovalerate	1.78056	1.60514	1.77236
YCL023C		GO:0003674:molecular_function,MF;GO:0005575:cellular_component,CC;GO:0008150:biological_process,BP	Dubious open reading frame; unlikely to encode a functional protein, based on available experimental and comparative sequence data; partially overlaps verified ORF KCC4	-1.36278	-	-
YCL024W	KCC4	GO:0000131:incipient cellular bud site,CC;GO:0000921:septin ring assembly,BP;GO:0001786:phosphatidylserine binding,MF;GO:0004672:protein kinase activity,MF;GO:0005546:phosphatidylinositol-4,5-bisphosphate binding,MF;GO:0005886:plasma membrane,CC;GO:0005935:cellular bud neck,CC;GO:0005940:septin ring,CC;GO:0006468:protein phosphorylation,BP;GO:0007117:budding cell bud growth,BP;GO:0032174:cellular…	Protein kinase of the bud neck involved in the septin checkpoint; associates with septin proteins, negatively regulates Swe1p by phosphorylation, shows structural homology to bud neck kinases Gin4p and Hsl1p; KCC4 has a paralog, GIN4, that arose from the whole genome duplication	-1.0774	-	-
YCL025C	AGP1	GO:0005783:endoplasmic reticulum,CC;GO:0005886:plasma membrane,CC;GO:0006865:amino acid transport,BP;GO:0015171:amino acid transmembrane transporter activity,MF;GO:0015193:L-proline transmembrane transporter activity,MF;GO:0016021:integral component of membrane,CC;GO:0055085:transmembrane transport,BP	Low-affinity amino acid permease with broad substrate range; involved in uptake of asparagine, glutamine, and other amino acids; expression regulated by SPS plasma membrane amino acid sensor system (Ssy1p-Ptr3p-Ssy5p); AGP1 has a paralog, GNP1, that arose from the whole genome duplication	-3.55728	-3.0569	-2.71471
YCL026C-B	HBN1	GO:0005634:nucleus,CC;GO:0005737:cytoplasm,CC;GO:0008150:biological_process,BP;GO:0016657:oxidoreductase activity, acting on NAD(P)H, nitrogenous group as acceptor,MF	Protein of unknown function; similar to bacterial nitroreductases; green fluorescent protein (GFP)-fusion protein localizes to the cytoplasm and nucleus; protein becomes insoluble upon intracellular iron depletion; protein abundance increases in response to DNA replication stress	-2.85294	-1.31087	-1.33959
YCL027W	FUS1	GO:0000755:cytogamy,BP;GO:0003674:molecular_function,MF;GO:0005783:endoplasmic reticulum,CC;GO:0005887:integral component of plasma membrane,CC;GO:0031385:regulation of termination of mating projection growth,BP;GO:0032065:cortical protein anchoring,BP;GO:0043332:mating projection tip,CC	Membrane protein localized to the shmoo tip; required for cell fusion; expression regulated by mating pheromone; proposed to coordinate signaling, fusion, and polarization events required for fusion; potential Cdc28p substrate	-	1.57669	2.10711
YCL030C	HIS4	GO:0000105:histidine biosynthetic process,BP;GO:0004399:histidinol dehydrogenase activity,MF;GO:0004635:phosphoribosyl-AMP cyclohydrolase activity,MF;GO:0004636:phosphoribosyl-ATP diphosphatase activity,MF;GO:0005737:cytoplasm,CC	Multifunctional enzyme containing phosphoribosyl-ATP pyrophosphatase; phosphoribosyl-AMP cyclohydrolase, and histidinol dehydrogenase activities; catalyzes the second, third, ninth and tenth steps in histidine biosynthesis	-2.24591	-2.45655	-1.19102
YCL036W	GFD2	GO:0003674:molecular_function,MF;GO:0005575:cellular_component,CC;GO:0008150:biological_process,BP	Protein of unknown function; identified as a high-copy suppressor of a dbp5 mutation; GFD2 has a paralog, YDR514C, that arose from the whole genome duplication	1.04032	-	-
YCL038C	ATG22	GO:0003674:molecular_function,MF;GO:0016021:integral component of membrane,CC;GO:0032974:amino acid transmembrane export from vacuole,BP;GO:0071627:integral component of fungal-type vacuolar membrane,CC	Vacuolar integral membrane protein required for efflux of amino acids; required for efflux of amino acids during autophagic body breakdown in the vacuole; null mutation causes a gradual loss of viability during starvation	-	-1.17294	-
YCL040W	GLK1	GO:0004340:glucokinase activity,MF;GO:0005829:cytosol,CC;GO:0005886:plasma membrane,CC;GO:0006006:glucose metabolic process,BP;GO:0006013:mannose metabolic process,BP;GO:0006096:glycolytic process,BP;GO:0046323:glucose import,BP	Glucokinase; catalyzes the phosphorylation of glucose at C6 in the first irreversible step of glucose metabolism; one of three glucose phosphorylating enzymes; expression regulated by non-fermentable carbon sources; GLK1 has a paralog, EMI2, that arose from the whole genome duplication	-1.66464	-1.71654	-1.07689
YCL042W		GO:0003674:molecular_function,MF;GO:0005737:cytoplasm,CC;GO:0008150:biological_process,BP	Putative protein of unknown function; epitope-tagged protein localizes to the cytoplasm	-1.40401	-1.64972	-
YCL044C	MGR1	GO:0005739:mitochondrion,CC;GO:0006515:misfolded or incompletely synthesized protein catabolic process,BP;GO:0031942:i-AAA complex,CC;GO:0051787:misfolded protein binding,MF	Subunit of the mitochondrial (mt) i-AAA protease supercomplex; i-AAA degrades misfolded mitochondrial proteins; forms a subcomplex with Mgr3p that binds to substrates to facilitate proteolysis; required for growth of cells lacking mtDNA	1.01801	-	1.46882
YCL048W-A		GO:0000324:fungal-type vacuole,CC;GO:0003674:molecular_function,MF;GO:0008150:biological_process,BP;GO:0071944:cell periphery,CC	Putative protein of unknown function; SWAT-GFP and mCherry fusion proteins localize to the cell periphery and vacuole; YCL048W-A has a paralog, YDR524C-B, that arose from the whole genome duplication	-1.78205	-	-
YCL049C		GO:0003674:molecular_function,MF;GO:0008150:biological_process,BP;GO:0016020:membrane,CC	Protein of unknown function; localizes to membrane fraction; YCL049C is not an essential gene	-1.38559	-	-
YCL050C	APA1	GO:0004780:sulfate adenylyltransferase (ADP) activity,MF;GO:0005634:nucleus,CC;GO:0005737:cytoplasm,CC;GO:0008796:bis(5'-nucleosyl)-tetraphosphatase activity,MF;GO:0009164:nucleoside catabolic process,BP;GO:0009165:nucleotide biosynthetic process,BP	AP4A phosphorylase; bifunctional diadenosine 5',5'''-P1,P4-tetraphosphate phosphorylase and ADP sulfurylase involved in catabolism of bis(5'-nucleosidyl) tetraphosphates; catalyzes phosphorolysis of dinucleoside oligophosphates, cleaving substrates' alpha/Fbeta-anhydride bond and introducing Pi into the beta-position of the corresponding NDP formed; protein abundance increases under DNA replicati…	1.61693	1.07676	1.04387
YCL055W	KAR4	GO:0000742:karyogamy involved in conjugation with cellular fusion,BP;GO:0003700:transcription factor activity, sequence-specific DNA binding,MF;GO:0005634:nucleus,CC;GO:0005737:cytoplasm,CC;GO:0005829:cytosol,CC;GO:0007126:meiotic nuclear division,BP;GO:0007329:positive regulation of transcription from RNA polymerase II promoter by pheromones,BP;GO:0046020:negative regulation of transcription fro…	Transcription factor required for response to pheromones; also required during meiosis; exists in two forms, a slower-migrating form more abundant during vegetative growth and a faster-migrating form induced by pheromone	1.41115	1.5294	1.50218
YCL059C	KRR1	GO:0000447:endonucleolytic cleavage in ITS1 to separate SSU-rRNA from 5.8S rRNA and LSU-rRNA from tricistronic rRNA transcript (SSU-rRNA, 5.8S rRNA, LSU-rRNA),BP;GO:0003674:molecular_function,MF;GO:0005730:nucleolus,CC;GO:0006364:rRNA processing,BP;GO:0030686:90S preribosome,CC;GO:0032040:small-subunit processome,CC;GO:0042274:ribosomal small subunit biogenesis,BP	Nucleolar protein required for rRNA synthesis and ribosomal assembly; required for the synthesis of 18S rRNA and for the assembly of 40S ribosomal subunit; essential gene	1.26131	-	-
YCL061C	MRC1	GO:0000076:DNA replication checkpoint,BP;GO:0000228:nuclear chromosome,CC;GO:0000723:telomere maintenance,BP;GO:0003674:molecular_function,MF;GO:0005634:nucleus,CC;GO:0006260:DNA replication,BP;GO:0006281:DNA repair,BP;GO:0006348:chromatin silencing at telomere,BP;GO:0007064:mitotic sister chromatid cohesion,BP;GO:0030466:chromatin silencing at silent mating-type cassette,BP;GO:0031298:replicatio…	S-phase checkpoint protein required for DNA replication; couples DNA helicase and polymerase; interacts with and stabilizes Pol2p at stalled replication forks during stress, where it forms a pausing complex with Tof1p and is phosphorylated by Mec1p; defines a novel S-phase checkpoint with Hog1p that coordinates DNA replication and transcription upon osmostress; protects uncapped telomeres; Dia2p-…	-	1.0453	-
YCL064C	CHA1	GO:0003941:L-serine ammonia-lyase activity,MF;GO:0004794:L-threonine ammonia-lyase activity,MF;GO:0005739:mitochondrion,CC;GO:0006565:L-serine catabolic process,BP;GO:0006567:threonine catabolic process,BP;GO:0042645:mitochondrial nucleoid,CC	Catabolic L-serine (L-threonine) deaminase; catalyzes the degradation of both L-serine and L-threonine; required to use serine or threonine as the sole nitrogen source, transcriptionally induced by serine and threonine	3.19996	3.23121	4.00951
YCR001W		GO:0003674:molecular_function,MF;GO:0005575:cellular_component,CC;GO:0008150:biological_process,BP	Putative protein of unknown function; conserved among S. cerevisiae strains; YCR001W is not an essential gene	-1.37961	-	-
YCR016W		GO:0003674:molecular_function,MF;GO:0005634:nucleus,CC;GO:0005730:nucleolus,CC;GO:0008150:biological_process,BP	Putative protein of unknown function; green fluorescent protein (GFP)-fusion protein localizes to the nucleolus and nucleus; predicted to be involved in ribosome biogenesis	1.13488	-	-
YCR021C	HSP30	GO:0003674:molecular_function,MF;GO:0005783:endoplasmic reticulum,CC;GO:0005886:plasma membrane,CC;GO:0006974:cellular response to DNA damage stimulus,BP;GO:0016021:integral component of membrane,CC;GO:0032780:negative regulation of ATPase activity,BP;GO:0034605:cellular response to heat,BP;GO:0070301:cellular response to hydrogen peroxide,BP;GO:0071361:cellular response to ethanol,BP;GO:0071470:…	Negative regulator of the H(/B)-ATPase Pma1p; stress-responsive protein; hydrophobic plasma membrane localized; induced by heat shock, ethanol treatment, weak organic acid, glucose limitation, and entry into stationary phase	3.27506	3.26808	2.75539
YCR025C		GO:0003674:molecular_function,MF;GO:0005575:cellular_component,CC;GO:0008150:biological_process,BP	Putative protein of unknown function; conserved across S. cerevisiae strains; YCR025C is not an essential gene	-1.8448	-	-
YCR031C	RPS14A	GO:0000028:ribosomal small subunit assembly,BP;GO:0000462:maturation of SSU-rRNA from tricistronic rRNA transcript (SSU-rRNA, 5.8S rRNA, LSU-rRNA),BP;GO:0002181:cytoplasmic translation,BP;GO:0003729:mRNA binding,MF;GO:0003735:structural constituent of ribosome,MF;GO:0022627:cytosolic small ribosomal subunit,CC;GO:0030686:90S preribosome,CC;GO:0032040:small-subunit processome,CC	Protein component of the small (40S) ribosomal subunit; required for ribosome assembly and 20S pre-rRNA processing; mutations confer cryptopleurine resistance; homologous to mammalian ribosomal protein S14 and bacterial S11; RPS14A has a paralog, RPS14B, that arose from the whole genome duplication	-	-	-1.01593
YCR034W	ELO2	GO:0005783:endoplasmic reticulum,CC;GO:0009922:fatty acid elongase activity,MF;GO:0016021:integral component of membrane,CC;GO:0016192:vesicle-mediated transport,BP;GO:0030148:sphingolipid biosynthetic process,BP;GO:0030497:fatty acid elongation,BP;GO:0032511:late endosome to vacuole transport via multivesicular body sorting pathway,BP;GO:0042761:very long-chain fatty acid biosynthetic process,BP	Fatty acid elongase, involved in sphingolipid biosynthesis; acts on fatty acids of up to 24 carbons in length; mutations have regulatory effects on 1,3-beta-glucan synthase, vacuolar ATPase, and the secretory pathway; ELO2 has a paralog, ELO1, that arose from the whole genome duplication; lethality of the elo2 elo3 double null mutation is functionally complemented by human ELOVL1 and weakly compl…	-	-	-1.29848
YCR043C		GO:0003674:molecular_function,MF;GO:0005794:Golgi apparatus,CC;GO:0005829:cytosol,CC;GO:0008150:biological_process,BP;GO:0043332:mating projection tip,CC	Putative protein of unknown function; green fluorescent protein (GFP)-fusion protein localizes to the Golgi apparatus; YCR043C is not an essential gene	-	-	-1.17967
YCR045C	RRT12	GO:0005619:ascospore wall,CC;GO:0005635:nuclear envelope,CC;GO:0008236:serine-type peptidase activity,MF;GO:0030476:ascospore wall assembly,BP	Probable subtilisin-family protease; role in formation of the dityrosine layer of spore walls; localizes to the spore wall and also the nuclear envelope and ER region in mature spores	-1.31513	-	-
YCR045W-A		GO:0003674:molecular_function,MF;GO:0005575:cellular_component,CC;GO:0008150:biological_process,BP	Dubious open reading frame; unlikely to encode a functional protein, based on available experimental and comparative sequence data; completely overlaps with YCR045C; identified by gene-trapping, microarray expression analysis, and genome-wide homology searching	-1.36634	-	-
YCR061W		GO:0003674:molecular_function,MF;GO:0005737:cytoplasm,CC;GO:0008361:regulation of cell size,BP;GO:0016021:integral component of membrane,CC	Protein of unknown function; green fluorescent protein (GFP)-fusion protein localizes to the cytoplasm in a punctate pattern; induced by treatment with 8-methoxypsoralen and UVA irradiation	-1.9291	-1.45872	-1.057
YCR063W	BUD31	GO:0000282:cellular bud site selection,BP;GO:0000398:mRNA splicing, via spliceosome,BP;GO:0003674:molecular_function,MF;GO:0005634:nucleus,CC;GO:0005686:U2 snRNP,CC;GO:0008380:RNA splicing,BP	Component of the SF3b subcomplex of the U2 snRNP; increases efficiency of first and second step pre-mRNA splicing; diploid mutants display a random budding pattern instead of the wild-type bipolar pattern; facilitates passage through G1/FS Start, but is not required for G2/FM transition or exit from mitosis	-	-	-1.01281
YCR065W	HCM1	GO:0000790:nuclear chromatin,CC;GO:0003700:transcription factor activity, sequence-specific DNA binding,MF;GO:0005634:nucleus,CC;GO:0005737:cytoplasm,CC;GO:0007005:mitochondrion organization,BP;GO:0034599:cellular response to oxidative stress,BP;GO:0043565:sequence-specific DNA binding,MF;GO:0045944:positive regulation of transcription from RNA polymerase II promoter,BP;GO:0051300:spindle pole bo…	Forkhead transcription factor; drives S-phase activation of genes involved in chromosome segregation, spindle dynamics, budding; also activates genes involved in respiration, use of alternative energy sources (like proline), NAD synthesis, oxidative stress resistance; key factor in early adaptation to nutrient deficiency and diauxic shift; suppressor of calmodulin mutants with specific SPB assemb…	-1.21233	-	-
YCR068W	ATG15	GO:0004620:phospholipase activity,MF;GO:0005775:vacuolar lumen,CC;GO:0005783:endoplasmic reticulum,CC;GO:0006624:vacuolar protein processing,BP;GO:0006660:phosphatidylserine catabolic process,BP;GO:0006914:autophagy,BP;GO:0016021:integral component of membrane,CC;GO:0030397:membrane disassembly,BP;GO:0034496:multivesicular body membrane disassembly,BP;GO:0034727:piecemeal microautophagy of nucleu…	Phospholipase; preferentially hydrolyses phosphatidylserine, with minor activity against cardiolipin and phosphatidylethanolamine; required for lysis of autophagic and CVT bodies; targeted to intravacuolar vesicles during autophagy via the multivesicular body (MVB) pathway; required for the maintenance of lipid droplet quantity after the diauxic shift; regulates lipolysis; expression regulated by…	-1.01375	-	-
YCR071C	IMG2	GO:0003735:structural constituent of ribosome,MF;GO:0005739:mitochondrion,CC;GO:0005762:mitochondrial large ribosomal subunit,CC;GO:0032543:mitochondrial translation,BP	Mitochondrial ribosomal protein of the large subunit; conserved in metazoa, with similarity to human mitochondrial ribosomal protein MRPL49	1.16424	-	-
YCR073C	SSK22	GO:0000161:MAPK cascade involved in osmosensory signaling pathway,BP;GO:0004672:protein kinase activity,MF;GO:0004709:MAP kinase kinase kinase activity,MF;GO:0005575:cellular_component,CC;GO:0006468:protein phosphorylation,BP	MAP kinase kinase kinase of HOG1 mitogen-activated signaling pathway; functionally redundant with Ssk2p; interacts with and is activated by Ssk1p; phosphorylates Pbs2p; SSK22 has a paralog, SSK2, that arose from the whole genome duplication	-	1.13476	1.50171
YCR075C	ERS1	GO:0000324:fungal-type vacuole,CC;GO:0005768:endosome,CC;GO:0005886:plasma membrane,CC;GO:0015184:L-cystine transmembrane transporter activity,MF;GO:0015811:L-cystine transport,BP;GO:0016021:integral component of membrane,CC;GO:0055085:transmembrane transport,BP	Protein involved in cystine transport; localizes to the vacuole, plasma membrane and endosome; similarity to human cystinosin, a H(/B)-driven transporter involved in L-cystine export from lysosomes and implicated in the disease cystinosis; contains seven transmembrane domains; mutation is functionally complemented by human CTNS	-1.12708	-	-
YCR081C-A		GO:0003674:molecular_function,MF;GO:0005575:cellular_component,CC;GO:0008150:biological_process,BP	Dubious open reading frame; unlikely to encode a functional protein, based on available experimental and comparative sequence data; completely overlaps with SRB8/FYCR081W; identified by gene-trapping, microarray expression analysis, and genome-wide homology searching	1.0461	1.43505	1.24709
YCR082W	AHC2	GO:0003674:molecular_function,MF;GO:0005634:nucleus,CC;GO:0005671:Ada2/Gcn5/Ada3 transcription activator complex,CC;GO:0005737:cytoplasm,CC;GO:0016573:histone acetylation,BP	Component of the ADA histone acetyltransferase complex; Ahc2p and Ahc1p are unique to the ADA complex and not shared with the related SAGA and SLIK complexes; may tether Ahc1p to the complex	1.09798	1.42377	1.36179
YCR087C-A		GO:0003674:molecular_function,MF;GO:0005730:nucleolus,CC;GO:0008150:biological_process,BP	Putative protein of unknown function; green fluorescent protein (GFP)-fusion protein localizes to the nucleolus; YCR087C-A is not an essential gene	1.46506	-	-
YCR087W		GO:0003674:molecular_function,MF;GO:0008150:biological_process,BP;GO:0016021:integral component of membrane,CC	Dubious open reading frame; unlikely to encode a functional protein, based on available experimental and comparative sequence data; partially overlaps uncharacterized gene YCR087C-A; YCR087W is not an essential gene	1.44324	-	-
YCR091W	KIN82	GO:0000749:response to pheromone involved in conjugation with cellular fusion,BP;GO:0004672:protein kinase activity,MF;GO:0005575:cellular_component,CC;GO:0006468:protein phosphorylation,BP;GO:0045332:phospholipid translocation,BP	Putative serine/Fthreonine protein kinase; implicated in the regulation of phospholipid asymmetry through the activation of phospholipid translocases (flippases); involved in the phosphorylation of upstream inhibitory kinase Ypk1p along with Fpk1p; has a redundant role in the cellular response to mating pheromone; KIN82 has a paralog, FPK1, that arose from the whole genome duplication	-	-	1.16208
YCR098C	GIT1	GO:0000324:fungal-type vacuole,CC;GO:0001406:glycerophosphodiester transmembrane transporter activity,MF;GO:0001407:glycerophosphodiester transport,BP;GO:0005886:plasma membrane,CC;GO:0015169:glycerol-3-phosphate transmembrane transporter activity,MF;GO:0015794:glycerol-3-phosphate transport,BP;GO:0016021:integral component of membrane,CC;GO:0055085:transmembrane transport,BP;GO:0071944:cell peri…	Plasma membrane permease; mediates uptake of glycerophosphoinositol and glycerophosphocholine as sources of the nutrients inositol and phosphate; expression and transport rate are regulated by phosphate and inositol availability	-2.62598	-1.28813	-1.83514
YCR099C		GO:0003674:molecular_function,MF;GO:0008150:biological_process,BP;GO:0016021:integral component of membrane,CC	Putative protein of unknown function	1.28341	1.55495	2.08298
YCR100C		GO:0003674:molecular_function,MF;GO:0008150:biological_process,BP;GO:0016021:integral component of membrane,CC	Putative protein of unknown function	1.38638	1.74162	2.02223
YCR101C		GO:0000324:fungal-type vacuole,CC;GO:0003674:molecular_function,MF;GO:0008150:biological_process,BP;GO:0016020:membrane,CC;GO:0016021:integral component of membrane,CC	Putative protein of unknown function; localizes to the membrane fraction; YCR101C is not an essential gene	1.65864	1.88631	2.24509
YCR102C		GO:0003674:molecular_function,MF;GO:0005575:cellular_component,CC;GO:0046688:response to copper ion,BP	Putative protein of unknown function; involved in copper metabolism; similar to C. carbonum toxD gene; member of the quinone oxidoreductase family	1.79297	2.23835	2.76906
YCR104W	PAU3	GO:0003674:molecular_function,MF;GO:0005575:cellular_component,CC;GO:0008150:biological_process,BP	Member of the seripauperin multigene family; encoded mainly in subtelomeric region; active during alcoholic fermentation; regulated by anaerobiosis; negatively regulated by oxygen; repressed by heme	1.84862	-	-
YCR105W	ADH7	GO:0005575:cellular_component,CC;GO:0006066:alcohol metabolic process,BP;GO:0008106:alcohol dehydrogenase (NADP+) activity,MF	NADPH-dependent medium chain alcohol dehydrogenase; has broad substrate specificity; member of the cinnamyl family of alcohol dehydrogenases; may be involved in fusel alcohol synthesis or in aldehyde tolerance	-	-	1.42086
YDL001W	RMD1	GO:0000329:fungal-type vacuole membrane,CC;GO:0003674:molecular_function,MF;GO:0005737:cytoplasm,CC;GO:0008150:biological_process,BP	Cytoplasmic protein required for sporulation	-	-1.10017	-
YDL003W	MCD1	GO:0000794:condensed nuclear chromosome,CC;GO:0003682:chromatin binding,MF;GO:0005634:nucleus,CC;GO:0005739:mitochondrion,CC;GO:0006268:DNA unwinding involved in DNA replication,BP;GO:0006302:double-strand break repair,BP;GO:0006915:apoptotic process,BP;GO:0006974:cellular response to DNA damage stimulus,BP;GO:0007076:mitotic chromosome condensation,BP;GO:0034087:establishment of mitotic sister c…	Essential alpha-kleisin subunit of the cohesin complex; required for sister chromatid cohesion in mitosis and meiosis; apoptosis induces cleavage and translocation of a C-terminal fragment to mitochondria; expression peaks in S phase	-	1.63556	1.37215
YDL007W	RPT2	GO:0005634:nucleus,CC;GO:0006511:ubiquitin-dependent protein catabolic process,BP;GO:0008540:proteasome regulatory particle, base subcomplex,CC;GO:0016887:ATPase activity,MF;GO:0031503:protein complex localization,BP;GO:0036402:proteasome-activating ATPase activity,MF;GO:0043171:peptide catabolic process,BP;GO:0045732:positive regulation of protein catabolic process,BP;GO:0070651:nonfunctional rR…	ATPase of the 19S regulatory particle of the 26S proteasome; one of six ATPases of the regulatory particle; involved in the degradation of ubiquitinated substrates; required for normal peptide hydrolysis by the core 20S particle; N-myristoylation of Rpt2p at Gly2 is involved in regulating the proper intracellular distribution of proteasome activity by controlling the nuclear localization of the 2…	-	-	1.1087
YDL008W	APC11	GO:0004842:ubiquitin-protein transferase activity,MF;GO:0005680:anaphase-promoting complex,CC;GO:0016567:protein ubiquitination,BP;GO:0031145:anaphase-promoting complex-dependent catabolic process,BP	Catalytic core subunit, Anaphase-Promoting Complex/FCyclosome (APC/FC); which is a ubiquitin-protein ligase required for degradation of anaphase inhibitors, including mitotic cyclins, during the metaphase/Fanaphase transition; contains a RING-H2 domain that is required for activity	-	1.09015	-
YDL009C		GO:0003674:molecular_function,MF;GO:0005829:cytosol,CC;GO:0008150:biological_process,BP	Protein of unknown function; mRNA identified as translated by ribosome profiling data; SWAT-GFP and mCherry fusion proteins localize to the cytosol; partially overlaps the verified ORF YDL010W; YDL009C is not an essential gene	-1.02489	-	-
YDL014W	NOP1	GO:0000494:box C/D snoRNA 3'-end processing,BP;GO:0005730:nucleolus,CC;GO:0005840:ribosome,CC;GO:0006364:rRNA processing,BP;GO:0008649:rRNA methyltransferase activity,MF;GO:0030686:90S preribosome,CC;GO:0031167:rRNA methylation,BP;GO:0031428:box C/D snoRNP complex,CC;GO:0032040:small-subunit processome,CC;GO:0043144:snoRNA processing,BP;GO:1990258:histone glutamine methylation,BP;GO:1990259:histo…	Histone glutamine methyltransferase, modifies H2A at Q105 in nucleolus; component of the small subunit processome complex, which is required for processing of pre-18S rRNA; ortholog of mammalian fibrillarin; inviability of the null mutant is functionally complemented by human FBL	-	-	-1.04635
YDL018C	ERP3	GO:0003674:molecular_function,MF;GO:0005783:endoplasmic reticulum,CC;GO:0016021:integral component of membrane,CC;GO:0016192:vesicle-mediated transport,BP	Protein with similarity to Emp24p and Erv25p; member of the p24 family involved in ER to Golgi transport	-1.22478	-	-
YDL020C	RPN4	GO:0000122:negative regulation of transcription from RNA polymerase II promoter,BP;GO:0000978:RNA polymerase II core promoter proximal region sequence-specific DNA binding,MF;GO:0001077:transcriptional activator activity, RNA polymerase II core promoter proximal region sequence-specific binding,MF;GO:0005634:nucleus,CC;GO:0005737:cytoplasm,CC;GO:0006282:regulation of DNA repair,BP;GO:0032436:posi…	Transcription factor that stimulates expression of proteasome genes; Rpn4p levels are in turn regulated by the 26S proteasome in a negative feedback control mechanism; RPN4 is transcriptionally regulated by various stress responses; relative distribution to the nucleus increases upon DNA replication stress	-	-	1.011
YDL022W	GPD1	GO:0004367:glycerol-3-phosphate dehydrogenase [NAD+] activity,MF;GO:0005634:nucleus,CC;GO:0005739:mitochondrion,CC;GO:0005777:peroxisome,CC;GO:0005829:cytosol,CC;GO:0006116:NADH oxidation,BP;GO:0006973:intracellular accumulation of glycerol,BP;GO:0016558:protein import into peroxisome matrix,BP	NAD-dependent glycerol-3-phosphate dehydrogenase; key enzyme of glycerol synthesis, essential for growth under osmotic stress; expression regulated by high-osmolarity glycerol response pathway; protein abundance increases in response to DNA replication stress; constitutively inactivated via phosphorylation by the protein kinases Ypk1p and Ypk2p, dephosphorylation increases catalytic activity; for…	-	-1.23403	-
YDL023C		GO:0003674:molecular_function,MF;GO:0005575:cellular_component,CC;GO:0008150:biological_process,BP	Dubious open reading frame; unlikely to encode a functional protein, based on available experimental and comparative sequence data; not conserved in other Saccharomyces species; overlaps the verified gene GPD1; deletion confers sensitivity to GSAO; deletion in cyr1 mutant results in loss of stress resistance	-	-1.25971	-
YDL037C	BSC1	GO:0003674:molecular_function,MF;GO:0005575:cellular_component,CC;GO:0008150:biological_process,BP	Protein of unconfirmed function; similar to cell surface flocculin Flo11p; ORF exhibits genomic organization compatible with a translational readthrough-dependent mode of expression; in W303 strain one continuous open reading frame comprising of YDL037C, the intergenic region and YDL039C encodes the gene IMI1	1.22659	-	-
YDL039C	PRM7	GO:0000747:conjugation with cellular fusion,BP;GO:0003674:molecular_function,MF;GO:0016021:integral component of membrane,CC	Pheromone-regulated protein; predicted to have one transmembrane segment; promoter contains Gcn4p binding elements; in W303 strain one continuous open reading frame comprising of YDL037C, the intergenic region and YDL039C encodes the IMI1	1.07037	-	-
YDL045C	FAD1	GO:0003919:FMN adenylyltransferase activity,MF;GO:0005737:cytoplasm,CC;GO:0006747:FAD biosynthetic process,BP	Flavin adenine dinucleotide (FAD) synthetase; performs the second step in synthesis of FAD from riboflavin; mutation is functionally complemented by human FLAD1	-	1.21978	1.16565
YDL048C	STP4	GO:0005634:nucleus,CC;GO:0005737:cytoplasm,CC;GO:0005739:mitochondrion,CC;GO:0008150:biological_process,BP;GO:0043565:sequence-specific DNA binding,MF	Protein containing a Kruppel-type zinc-finger domain; similar to Stp1p, Stp2p; predicted transcription factor; relative distribution to the nucleus increases upon DNA replication stress; STP4 has a paralog, STP3, that arose from the whole genome duplication	-	1.01711	1.23645
YDL052C	SLC1	GO:0003841:1-acylglycerol-3-phosphate O-acyltransferase activity,MF;GO:0005783:endoplasmic reticulum,CC;GO:0005811:lipid particle,CC;GO:0046474:glycerophospholipid biosynthetic process,BP	1-acyl-sn-glycerol-3-phosphate acyltransferase; catalyzes the acylation of lysophosphatidic acid to form phosphatidic acid, a key intermediate in lipid metabolism; enzymatic activity detected in lipid particles and microsomes	-1.09477	-1.11282	-
YDL053C	PBP4	GO:0003674:molecular_function,MF;GO:0005634:nucleus,CC;GO:0005737:cytoplasm,CC;GO:0008150:biological_process,BP;GO:0010494:cytoplasmic stress granule,CC	Pbp1p binding protein; interacts strongly with Pab1p-binding protein 1 (Pbp1p) in the yeast two-hybrid system; also interacts with Lsm12p in a copurification assay; relative distribution to the nucleus increases upon DNA replication stress	-	-1.00612	-
YDL055C	PSA1	GO:0000032:cell wall mannoprotein biosynthetic process,BP;GO:0004475:mannose-1-phosphate guanylyltransferase activity,MF;GO:0005737:cytoplasm,CC;GO:0006486:protein glycosylation,BP;GO:0009298:GDP-mannose biosynthetic process,BP	GDP-mannose pyrophosphorylase (mannose-1-phosphate guanyltransferase); synthesizes GDP-mannose from GTP and mannose-1-phosphate in cell wall biosynthesis; required for normal cell wall structure	-1.26973	-	-1.38505
YDL059C	RAD59	GO:0000722:telomere maintenance via recombination,BP;GO:0000733:DNA strand renaturation,BP;GO:0005515:protein binding,MF;GO:0005634:nucleus,CC;GO:0005737:cytoplasm,CC;GO:0006277:DNA amplification,BP;GO:0045002:double-strand break repair via single-strand annealing,BP;GO:2000278:regulation of DNA biosynthetic process,BP	Protein involved DNA double-strand break repair; repairs breaks in DNA during vegetative growth via recombination and single-strand annealing; anneals complementary single-stranded DNA; forms nuclear foci upon DNA replication stress; required for loading of Rad52p to DSBs; regulates replication fork progression in DNA ligase I-deficient cells; paralog of Rad52p	-3.38164	-	-1.1978
YDL061C	RPS29B	GO:0002181:cytoplasmic translation,BP;GO:0003735:structural constituent of ribosome,MF;GO:0022627:cytosolic small ribosomal subunit,CC	Protein component of the small (40S) ribosomal subunit; homologous to mammalian ribosomal protein S29 and bacterial S14; RPS29B has a paralog, RPS29A, that arose from the whole genome duplication	-	-	-1.3911
YDL062W		GO:0003674:molecular_function,MF;GO:0005575:cellular_component,CC;GO:0008150:biological_process,BP	Dubious open reading frame; unlikely to encode a functional protein, based on available experimental and comparative sequence data; partially overlaps uncharacterized ORF YDL063C; YDL062W is not essential	1.61116	-	-
YDL063C	SYO1	GO:0005634:nucleus,CC;GO:0005737:cytoplasm,CC;GO:0006606:protein import into nucleus,BP;GO:0042273:ribosomal large subunit biogenesis,BP;GO:0051082:unfolded protein binding,MF	Transport adaptor or symportin; facilitates synchronized nuclear coimport of the two 5S-rRNA binding proteins Rpl5p and Rpl11p; binds to nascent Rpl5p during translation; required for biogenesis of the large ribosomal subunit; green fluorescent protein (GFP)-fusion protein localizes to the cytoplasm and nucleus	1.37123	-	-
YDL066W	IDP1	GO:0004450:isocitrate dehydrogenase (NADP+) activity,MF;GO:0005739:mitochondrion,CC;GO:0006537:glutamate biosynthetic process,BP;GO:0042645:mitochondrial nucleoid,CC	Mitochondrial NADP-specific isocitrate dehydrogenase; catalyzes the oxidation of isocitrate to alpha-ketoglutarate; not required for mitochondrial respiration and may function to divert alpha-ketoglutarate to biosynthetic processes	-	-1.8142	-1.04903
YDL075W	RPL31A	GO:0002181:cytoplasmic translation,BP;GO:0003735:structural constituent of ribosome,MF;GO:0006450:regulation of translational fidelity,BP;GO:0022625:cytosolic large ribosomal subunit,CC	Ribosomal 60S subunit protein L31A; associates with karyopherin Sxm1p; loss of both Rpl31p and Rpl39p confers lethality; homologous to mammalian ribosomal protein L31, no bacterial homolog; RPL31A has a paralog, RPL31B, that arose from the whole genome duplication	-	-	-1.44893
YDL082W	RPL13A	GO:0002181:cytoplasmic translation,BP;GO:0003735:structural constituent of ribosome,MF;GO:0022625:cytosolic large ribosomal subunit,CC	Ribosomal 60S subunit protein L13A; not essential for viability; homologous to mammalian ribosomal protein L13, no bacterial homolog; RPL13A has a paralog, RPL13B, that arose from the whole genome duplication	-	-1.01043	-1.27607
YDL083C	RPS16B	GO:0000462:maturation of SSU-rRNA from tricistronic rRNA transcript (SSU-rRNA, 5.8S rRNA, LSU-rRNA),BP;GO:0002181:cytoplasmic translation,BP;GO:0003735:structural constituent of ribosome,MF;GO:0006310:DNA recombination,BP;GO:0022627:cytosolic small ribosomal subunit,CC	Protein component of the small (40S) ribosomal subunit; homologous to mammalian ribosomal protein S16 and bacterial S9; RPS16B has a paralog, RPS16A, that arose from the whole genome duplication	-	-1.56653	-1.95913
YDL085W	NDE2	GO:0003954:NADH dehydrogenase activity,MF;GO:0005739:mitochondrion,CC;GO:0006116:NADH oxidation,BP;GO:0019655:glycolytic fermentation to ethanol,BP	Mitochondrial external NADH dehydrogenase; catalyzes the oxidation of cytosolic NADH; Nde1p and Nde2p are involved in providing the cytosolic NADH to the mitochondrial respiratory chain; NDE2 has a paralog, NDE1, that arose from the whole genome duplication	-2.38411	-1.75134	-
YDL089W	NUR1	GO:0003674:molecular_function,MF;GO:0007096:regulation of exit from mitosis,BP;GO:0034399:nuclear periphery,CC;GO:0043007:maintenance of rDNA,BP	Protein involved in regulation of mitotic exit; dephosphorylation target of Cdc14p in anaphase, which promotes timely rDNA segregation and allows mitotic progression; interacts with Csm1p, Lrs4p; required for rDNA repeat stability; null mutant causes increase in unequal sister-chromatid exchange; GFP-fusion protein localizes to the nuclear periphery, possible Cdc28p substrate	-	1.16657	1.33145
YDL090C	RAM1	GO:0004660:protein farnesyltransferase activity,MF;GO:0005965:protein farnesyltransferase complex,CC;GO:0018343:protein farnesylation,BP	Beta subunit of the CAAX farnesyltransferase (FTase); this complex prenylates the a-factor mating pheromone and Ras proteins; required for the membrane localization of Ras proteins and a-factor; homolog of the mammalian FTase beta subunit	1.43531	1.24943	1.56585
YDL091C	UBX3	GO:0005737:cytoplasm,CC;GO:0005783:endoplasmic reticulum,CC;GO:0030136:clathrin-coated vesicle,CC;GO:0030276:clathrin binding,MF;GO:0033523:histone H2B ubiquitination,BP;GO:0044695:Dsc E3 ubiquitin ligase complex,CC;GO:0072583:clathrin-dependent endocytosis,BP	Clathrin-coated vesicle component, regulator of endocytosis; copurifies with the DSC ubiquitin ligase complex; UBX (ubiquitin regulatory X) domain-containing protein that interacts with Cdc48p; required for efficient clathrin-mediated endocytosis; ortholog of fission yeast Ucp10	-	1.33704	1.3543
YDL096C	OPI6	GO:0003674:molecular_function,MF;GO:0005575:cellular_component,CC;GO:0008150:biological_process,BP	Dubious open reading frame; unlikely to encode a functional protein, based on available experimental and comparative sequence data; partially overlaps verified gene PMT1/FYDL095W; YDL096C is not essential	-	-1.02398	-1.19111
YDL097C	RPN6	GO:0005198:structural molecule activity,MF;GO:0006511:ubiquitin-dependent protein catabolic process,BP;GO:0008541:proteasome regulatory particle, lid subcomplex,CC;GO:0034515:proteasome storage granule,CC;GO:0043248:proteasome assembly,BP	Essential, non-ATPase regulatory subunit of the 26S proteasome lid; required for the assembly and activity of the 26S proteasome; the human homolog (S9 protein) partially rescues Rpn6p depletion; protein abundance increases in response to DNA replication stress	-	1.24848	1.51335
YDL099W	BUG1	GO:0003674:molecular_function,MF;GO:0005737:cytoplasm,CC;GO:0005801:cis-Golgi network,CC;GO:0006888:ER to Golgi vesicle-mediated transport,BP;GO:0009306:protein secretion,BP	Cis-golgi localized protein involved in ER to Golgi transport; forms a complex with the mammalian GRASP65 homolog, Grh1p; mutants are compromised for the fusion of ER-derived vesicles with Golgi membranes	1.12076	1.24246	1.39762
YDL106C	PHO2	GO:0000105:histidine biosynthetic process,BP;GO:0000978:RNA polymerase II core promoter proximal region sequence-specific DNA binding,MF;GO:0001077:transcriptional activator activity, RNA polymerase II core promoter proximal region sequence-specific binding,MF;GO:0005634:nucleus,CC;GO:0005829:cytosol,CC;GO:0006338:chromatin remodeling,BP;GO:0009113:purine nucleobase biosynthetic process,BP;GO:004…	Homeobox transcription factor; regulatory targets include genes involved in phosphate metabolism; binds cooperatively with Pho4p to the PHO5 promoter; phosphorylation of Pho2p facilitates interaction with Pho4p; relocalizes to the cytosol in response to hypoxia	-	-	1.1644
YDL112W	TRM3	GO:0005737:cytoplasm,CC;GO:0016423:tRNA (guanine) methyltransferase activity,MF;GO:0030488:tRNA methylation,BP	2'-O-ribose methyltransferase; catalyzes the ribose methylation of the guanosine nucleotide at position 18 of tRNAs	1.14026	-	-
YDL114W-A		GO:0003674:molecular_function,MF;GO:0005575:cellular_component,CC;GO:0008150:biological_process,BP	Dubious open reading frame; unlikely to encode a functional protein, based on available experimental and comparative sequence data; identified based on homology to hemiascomycetous yeasts	-	-	1.37533
YDL115C	IWR1	GO:0005515:protein binding,MF;GO:0005634:nucleus,CC;GO:0005737:cytoplasm,CC;GO:0006913:nucleocytoplasmic transport,BP;GO:0016591:DNA-directed RNA polymerase II, holoenzyme,CC;GO:0044376:RNA polymerase II complex import to nucleus,BP;GO:1990022:RNA polymerase III complex localization to nucleus,BP	RNA polymerase II transport factor, conserved from yeast to humans; also has a role in transporting RNA polymerase III into the nucleus; interacts with most of the RNAP II subunits; nucleo-cytoplasmic shuttling protein; deletion causes hypersensitivity to K1 killer toxin; protein increases in abundance and relocalizes from nucleus to cytoplasm upon DNA replication stress	-	-	1.21537
YDL118W		GO:0003674:molecular_function,MF;GO:0005575:cellular_component,CC;GO:0008150:biological_process,BP	Dubious open reading frame, unlikely to encode a protein; overlaps almost completely with YDL119C; mutations that would affect both YDL118W and YDL119C confer defective telomere maintenance and are synthetically sick or lethal with alpha-synuclein	1.11222	-	-
YDL119C	HEM25	GO:0005739:mitochondrion,CC;GO:0005743:mitochondrial inner membrane,CC;GO:0015187:glycine transmembrane transporter activity,MF;GO:0016021:integral component of membrane,CC;GO:0036233:glycine import,BP	Mitochondrial glycine transporter; required for the transport of glycine into mitochondria for initiation of heme biosynthesis, with YMC1 acting as a secondary transporter; homolog of human SLC25A38, a mitochondrial glycine transporter associated with nonsyndromic autosomal recessive congenital sideroblastic anemia; human SLC25A38 can complement the heme deficiency associated with the null mutant…	1.03454	-	-
YDL121C		GO:0003674:molecular_function,MF;GO:0005783:endoplasmic reticulum,CC;GO:0008150:biological_process,BP	Putative protein of unknown function; green fluorescent protein (GFP)-fusion protein localizes to the endoplasmic reticulum; YDL121C is not an essential protein	1.36679	-	-
YDL124W		GO:0004032:alditol:NADP+ 1-oxidoreductase activity,MF;GO:0004033:aldo-keto reductase (NADP) activity,MF;GO:0005634:nucleus,CC;GO:0005737:cytoplasm,CC;GO:0005886:plasma membrane,CC;GO:0006725:cellular aromatic compound metabolic process,BP;GO:0034599:cellular response to oxidative stress,BP;GO:0042180:cellular ketone metabolic process,BP;GO:0043603:cellular amide metabolic process,BP;GO:0051268:al…	NADPH-dependent alpha-keto amide reductase; reduces aromatic alpha-keto amides, aliphatic alpha-keto esters, and aromatic alpha-keto esters; member of the aldo-keto reductase (AKR) family; protein abundance increases in response to DNA replication stress	-1.42591	-	-
YDL128W	VCX1	GO:0000324:fungal-type vacuole,CC;GO:0000329:fungal-type vacuole membrane,CC;GO:0006816:calcium ion transport,BP;GO:0006828:manganese ion transport,BP;GO:0006874:cellular calcium ion homeostasis,BP;GO:0015369:calcium:proton antiporter activity,MF;GO:0015386:potassium:proton antiporter activity,MF;GO:0016021:integral component of membrane,CC;GO:0055085:transmembrane transport,BP	Vacuolar membrane antiporter with Ca2/B/FH/B and K/B/FH/B exchange activity; involved in control of cytosolic Ca2/B and K/B concentrations; has similarity to sodium/Fcalcium exchangers, including the bovine Na/B/FCa2/B,K/B antiporter	-	-1.14333	-
YDL131W	LYS21	GO:0004410:homocitrate synthase activity,MF;GO:0005634:nucleus,CC;GO:0019878:lysine biosynthetic process via aminoadipic acid,BP	Homocitrate synthase isozyme; catalyzes the condensation of acetyl-CoA and alpha-ketoglutarate to form homocitrate, which is the first step in the lysine biosynthesis pathway; LYS21 has a paralog, LYS20, that arose from the whole genome duplication	-1.29056	-3.05504	-2.36736
YDL132W	CDC53	GO:0000082:G1/S transition of mitotic cell cycle,BP;GO:0000086:G2/M transition of mitotic cell cycle,BP;GO:0003688:DNA replication origin binding,MF;GO:0004842:ubiquitin-protein transferase activity,MF;GO:0019005:SCF ubiquitin ligase complex,CC;GO:0030674:protein binding, bridging,MF;GO:0031146:SCF-dependent proteasomal ubiquitin-dependent protein catabolic process,BP;GO:0042787:protein ubiquitin…	Cullin; structural protein of SCF complexes (which also contain Skp1p, Cdc34p, Hrt1p and an F-box protein) involved in ubiquitination; SCF promotes the G1-S transition by targeting G1 cyclins and the Cln-CDK inhibitor Sic1p for degradation; human homolog CUL1 can complement yeast cdc53 null mutant	-	1.07175	1.17188
YDL133C-A	RPL41B	GO:0002181:cytoplasmic translation,BP;GO:0003735:structural constituent of ribosome,MF;GO:0022625:cytosolic large ribosomal subunit,CC	Ribosomal 60S subunit protein L41B; comprises only 25 amino acids; rpl41a rpl41b double null mutant is viable; homologous to mammalian ribosomal protein L41, no bacterial homolog; RPL41B has a paralog, RPL41A, that arose from the whole genome duplication	1.18619	-	-1.2078
YDL136W	RPL35B	GO:0000463:maturation of LSU-rRNA from tricistronic rRNA transcript (SSU-rRNA, 5.8S rRNA, LSU-rRNA),BP;GO:0002181:cytoplasmic translation,BP;GO:0003735:structural constituent of ribosome,MF;GO:0022625:cytosolic large ribosomal subunit,CC;GO:0030687:preribosome, large subunit precursor,CC	Ribosomal 60S subunit protein L35B; homologous to mammalian ribosomal protein L35 and bacterial L29; RPL35B has a paralog, RPL35A, that arose from the whole genome duplication	-	-	-1.15563
YDL146W	LDB17	GO:0003674:molecular_function,MF;GO:0005737:cytoplasm,CC;GO:0005933:cellular bud,CC;GO:0005935:cellular bud neck,CC;GO:0006897:endocytosis,BP;GO:0030479:actin cortical patch,CC	Protein involved in the regulation of endocytosis; transiently recruited to actin cortical patches in a SLA1-dependent manner after late coat component assembly; GFP-fusion protein localizes to the periphery, cytoplasm, bud, and bud neck	-1.18832	-	-1.02169
YDL147W	RPN5	GO:0000502:proteasome complex,CC;GO:0003674:molecular_function,MF;GO:0005515:protein binding,MF;GO:0006511:ubiquitin-dependent protein catabolic process,BP;GO:0008180:COP9 signalosome,CC;GO:0008541:proteasome regulatory particle, lid subcomplex,CC;GO:0010388:cullin deneddylation,BP;GO:0034515:proteasome storage granule,CC	Subunit of the CSN and 26S proteasome lid complexes; similar to mammalian p55 subunit and to another S. cerevisiae regulatory subunit, Rpn7p; Rpn5p is an essential protein; the COP9 signalosome is also known as the CSN	-	1.33943	1.37287
YDL148C	NOP14	GO:0000447:endonucleolytic cleavage in ITS1 to separate SSU-rRNA from 5.8S rRNA and LSU-rRNA from tricistronic rRNA transcript (SSU-rRNA, 5.8S rRNA, LSU-rRNA),BP;GO:0000462:maturation of SSU-rRNA from tricistronic rRNA transcript (SSU-rRNA, 5.8S rRNA, LSU-rRNA),BP;GO:0000472:endonucleolytic cleavage to generate mature 5'-end of SSU-rRNA from (SSU-rRNA, 5.8S rRNA, LSU-rRNA),BP;GO:0000480:endonucle…	Nucleolar protein; forms a complex with Noc4p that mediates maturation and nuclear export of 40S ribosomal subunits; also present in the small subunit processome complex, which is required for processing of pre-18S rRNA	1.46802	-	-
YDL152W		GO:0003674:molecular_function,MF;GO:0005575:cellular_component,CC;GO:0008150:biological_process,BP	Dubious open reading frame; unlikely to encode a functional protein, based on available experimental and comparative sequence data; partially overlaps the verified ORF SAS10/FYDL153C, a component of the small ribosomal subunit processosome	1.13608	-	-
YDL153C	SAS10	GO:0000447:endonucleolytic cleavage in ITS1 to separate SSU-rRNA from 5.8S rRNA and LSU-rRNA from tricistronic rRNA transcript (SSU-rRNA, 5.8S rRNA, LSU-rRNA),BP;GO:0000462:maturation of SSU-rRNA from tricistronic rRNA transcript (SSU-rRNA, 5.8S rRNA, LSU-rRNA),BP;GO:0000472:endonucleolytic cleavage to generate mature 5'-end of SSU-rRNA from (SSU-rRNA, 5.8S rRNA, LSU-rRNA),BP;GO:0000480:endonucle…	Subunit of U3-containing Small Subunit (SSU) processome complex; involved in production of 18S rRNA and assembly of small ribosomal subunit; disrupts silencing when overproduced; mutant has increased aneuploidy tolerance; essential gene	1.24974	-	-
YDL154W	MSH5	GO:0003674:molecular_function,MF;GO:0005634:nucleus,CC;GO:0007131:reciprocal meiotic recombination,BP	Protein of the MutS family; forms a dimer with Msh4p that facilitates crossovers between homologs during meiosis; msh5-Y823H mutation confers tolerance to DNA alkylating agents; homologs present in C. elegans and humans	-	-	1.15579
YDL157C		GO:0003674:molecular_function,MF;GO:0005739:mitochondrion,CC;GO:0008150:biological_process,BP	Putative protein of unknown function; the authentic, non-tagged protein is detected in highly purified mitochondria in high-throughput studies	1.36299	1.19275	-
YDL163W		GO:0003674:molecular_function,MF;GO:0005575:cellular_component,CC;GO:0008150:biological_process,BP	Dubious open reading frame; unlikely to encode a functional protein, based on available experimental and comparative sequence data; partially overlaps the verified gene CDC9/FYDL164C encoding DNA ligase	-1.06145	-	-
YDL171C	GLT1	GO:0005739:mitochondrion,CC;GO:0006537:glutamate biosynthetic process,BP;GO:0016040:glutamate synthase (NADH) activity,MF;GO:0019676:ammonia assimilation cycle,BP	NAD(/B)-dependent glutamate synthase (GOGAT); synthesizes glutamate from glutamine and alpha-ketoglutarate; with Gln1p, forms the secondary pathway for glutamate biosynthesis from ammonia; expression regulated by nitrogen source; assembles into filaments as cells approach stationary phase and under cytosolic acidification and starvation conditions	-2.42168	-1.77928	-1.82031
YDL179W	PCL9	GO:0000083:regulation of transcription involved in G1/S transition of mitotic cell cycle,BP;GO:0000131:incipient cellular bud site,CC;GO:0000307:cyclin-dependent protein kinase holoenzyme complex,CC;GO:0005935:cellular bud neck,CC;GO:0016538:cyclin-dependent protein serine/threonine kinase regulator activity,MF;GO:0032878:regulation of establishment or maintenance of cell polarity,BP	Cyclin; forms a functional kinase complex with Pho85p cyclin-dependent kinase (Cdk), expressed in late M/Fearly G1 phase, activated by Swi5p; PCL9 has a paralog, PCL2, that arose from the whole genome duplication	1.11192	-	-
YDL180W		GO:0000324:fungal-type vacuole,CC;GO:0000329:fungal-type vacuole membrane,CC;GO:0003674:molecular_function,MF;GO:0008150:biological_process,BP;GO:0016021:integral component of membrane,CC	Putative protein of unknown function; green fluorescent protein (GFP)-fusion protein localizes to the vacuole	-2.12413	-1.32194	-1.17775
YDL181W	INH1	GO:0004857:enzyme inhibitor activity,MF;GO:0005739:mitochondrion,CC;GO:0032780:negative regulation of ATPase activity,BP;GO:0042030:ATPase inhibitor activity,MF	Protein that inhibits ATP hydrolysis by the F1F0-ATP synthase; inhibitory function is enhanced by stabilizing proteins Stf1p and Stf2p; has a calmodulin-binding motif and binds calmodulin in vitro; INH1 has a paralog, STF1, that arose from the whole genome duplication	-	-	-1.45397
YDL182W	LYS20	GO:0001207:histone displacement,BP;GO:0004410:homocitrate synthase activity,MF;GO:0005634:nucleus,CC;GO:0005739:mitochondrion,CC;GO:0006281:DNA repair,BP;GO:0019878:lysine biosynthetic process via aminoadipic acid,BP	Homocitrate synthase isozyme and functions in DNA repair; catalyzes the condensation of acetyl-CoA and alpha-ketoglutarate to form homocitrate, which is the first step in the lysine biosynthesis pathway; LYS20 has a paralog, LYS21, that arose from the whole genome duplication	-	-3.26348	-2.29645
YDL184C	RPL41A	GO:0002181:cytoplasmic translation,BP;GO:0003735:structural constituent of ribosome,MF;GO:0022625:cytosolic large ribosomal subunit,CC	Ribosomal 60S subunit protein L41A; comprises only 25 amino acids; rpl41a rpl41b double null mutant is viable; homologous to mammalian ribosomal protein L41, no bacterial homolog; RPL41A has a paralog, RPL41B, that arose from the whole genome duplication	1.14867	-	-
YDL185C-A		GO:0003674:molecular_function,MF;GO:0008150:biological_process,BP;GO:0016021:integral component of membrane,CC	Dubious open reading frame; unlikely to encode a functional protein, based on available experimental and comparative sequence data; partially overlaps the verified gene YDL185W; identified by homology with hemiascomycetous yeast species	-1.19203	-1.23481	-1.22545
YDL185W	VMA1	GO:0000221:vacuolar proton-transporting V-type ATPase, V1 domain,CC;GO:0000329:fungal-type vacuole membrane,CC;GO:0003729:mRNA binding,MF;GO:0007035:vacuolar acidification,BP;GO:0044267:cellular protein metabolic process,BP;GO:0046961:proton-transporting ATPase activity, rotational mechanism,MF	Subunit A of the V1 peripheral membrane domain of V-ATPase; protein precursor undergoes self-catalyzed splicing to yield the extein Tfp1p and the intein Vde (PI-SceI), which is a site-specific endonuclease; the V1 peripheral membrane domain of the vacuolar H/B-ATPase (V-ATPase) has eight subunits; involved in methionine restriction extension of chronological lifespan in an autophagy-dependent man…	-1.16964	-1.10679	-1.21147
YDL188C	PPH22	GO:0000082:G1/S transition of mitotic cell cycle,BP;GO:0000780:condensed nuclear chromosome, centromeric region,CC;GO:0004722:protein serine/threonine phosphatase activity,MF;GO:0006417:regulation of translation,BP;GO:0006470:protein dephosphorylation,BP;GO:0007015:actin filament organization,BP;GO:0007094:mitotic spindle assembly checkpoint,BP;GO:0007117:budding cell bud growth,BP;GO:0034399:nuc…	Catalytic subunit of protein phosphatase 2A (PP2A); functionally redundant with Pph21p; methylated at C terminus; forms alternate complexes with several regulatory subunits; involved in signal transduction and regulation of mitosis; protein abundance increases in response to DNA replication stress; dephosphorylates Tel1p/FMec1p-phosphorylated Cdc13p to promote telomerase release from telomeres at…	-	-1.07217	-1.01725
YDL196W		GO:0003674:molecular_function,MF;GO:0005575:cellular_component,CC;GO:0008150:biological_process,BP	Dubious open reading frame; unlikely to encode a functional protein, based on available experimental and comparative sequence data; open reading frame is located in promoter region of essential gene SEC31	-1.34061	-	-
YDL197C	ASF2	GO:0000784:nuclear chromosome, telomeric region,CC;GO:0003674:molecular_function,MF;GO:0005634:nucleus,CC;GO:0030466:chromatin silencing at silent mating-type cassette,BP	Anti-silencing protein; causes derepression of silent loci when overexpressed	-1.05234	-	-
YDL198C	GGC1	GO:0000002:mitochondrial genome maintenance,BP;GO:0001408:guanine nucleotide transport,BP;GO:0001409:guanine nucleotide transmembrane transporter activity,MF;GO:0005739:mitochondrion,CC;GO:0005743:mitochondrial inner membrane,CC;GO:0006879:cellular iron ion homeostasis,BP;GO:0016021:integral component of membrane,CC;GO:0055085:transmembrane transport,BP	Mitochondrial GTP/FGDP transporter; essential for mitochondrial genome maintenance; has a role in mitochondrial iron transport; member of the mitochondrial carrier family	-1.25265	-1.48586	-
YDL199C		GO:0000329:fungal-type vacuole membrane,CC;GO:0006810:transport,BP;GO:0016020:membrane,CC;GO:0016021:integral component of membrane,CC;GO:0022891:substrate-specific transmembrane transporter activity,MF;GO:0055085:transmembrane transport,BP	Putative transporter; member of the sugar porter family	-1.24971	-	-
YDL210W	UGA4	GO:0000329:fungal-type vacuole membrane,CC;GO:0015489:putrescine transmembrane transporter activity,MF;GO:0015495:gamma-aminobutyric acid:proton symporter activity,MF;GO:0015812:gamma-aminobutyric acid transport,BP;GO:0015847:putrescine transport,BP;GO:0016021:integral component of membrane,CC;GO:0055085:transmembrane transport,BP	GABA (gamma-aminobutyrate) permease; serves as a GABA transport protein involved in the utilization of GABA as a nitrogen source; catalyzes the transport of putrescine and delta-aminolevulinic acid (ALA); localized to the vacuolar membrane	-1.62819	-1.41394	-
YDL211C		GO:0000324:fungal-type vacuole,CC;GO:0003674:molecular_function,MF;GO:0008150:biological_process,BP	Protein of unknown function; green fluorescent protein (GFP)-fusion protein localizes to the vacuole; YDL211C has a paralog, TDA7, that arose from the whole genome duplication	-1.18114	-	-1.01
YDL215C	GDH2	GO:0004352:glutamate dehydrogenase (NAD+) activity,MF;GO:0005739:mitochondrion,CC;GO:0006807:nitrogen compound metabolic process,BP	NAD(/B)-dependent glutamate dehydrogenase; degrades glutamate to ammonia and alpha-ketoglutarate; expression sensitive to nitrogen catabolite repression and intracellular ammonia levels; genetically interacts with GDH3 by suppressing stress-induced apoptosis	-1.26267	-1.05591	-
YDL220C	CDC13	GO:0000723:telomere maintenance,BP;GO:0000784:nuclear chromosome, telomeric region,CC;GO:0007004:telomere maintenance via telomerase,BP;GO:0010521:telomerase inhibitor activity,MF;GO:0016233:telomere capping,BP;GO:0032210:regulation of telomere maintenance via telomerase,BP;GO:0043047:single-stranded telomeric DNA binding,MF;GO:0051974:negative regulation of telomerase activity,BP;GO:0071166:ribo…	Single stranded DNA-binding protein found at TG1-3 telomere G-tails; key roles in regulation of telomerase, telomere end protection, conventional telomere replication; regulates telomere replication through recruitment of specific sub-complexes, essential function is telomere capping; forms homodimer via N-terminus; disruption of dimerization leads to short telomeres; autophagy and proteasome are…	-1.75922	-1.34818	-1.21062
YDL221W		GO:0003674:molecular_function,MF;GO:0005575:cellular_component,CC;GO:0008150:biological_process,BP	Dubious open reading frame; unlikely to encode a functional protein, based on available experimental and comparative sequence data; partially overlaps the 3' end of essential gene CDC13	-1.90256	-1.61615	-1.45183
YDL222C	FMP45	GO:0003674:molecular_function,MF;GO:0005739:mitochondrion,CC;GO:0005886:plasma membrane,CC;GO:0005938:cell cortex,CC;GO:0016021:integral component of membrane,CC;GO:0030437:ascospore formation,BP;GO:0031505:fungal-type cell wall organization,BP;GO:0071944:cell periphery,CC	Integral membrane protein localized to mitochondria; required for sporulation and maintaining sphingolipid content; similar to SUR7; FMP45 has a paralog, YNL194C, that arose from the whole genome duplication	-2.64809	-1.91854	-1.68499
YDL223C	HBT1	GO:0000753:cell morphogenesis involved in conjugation with cellular fusion,BP;GO:0003674:molecular_function,MF;GO:0005886:plasma membrane,CC;GO:0005937:mating projection,CC	Shmoo tip protein, substrate of Hub1p ubiquitin-like protein; mutants are defective for mating projection formation, thereby implicating Hbt1p in polarized cell morphogenesis; HBT1 has a paralog, YNL195C, that arose from the whole genome duplication	-3.20973	-1.33056	-1.27873
YDL227C	HO	GO:0000728:gene conversion at mating-type locus, DNA double-strand break formation,BP;GO:0004519:endonuclease activity,MF;GO:0005634:nucleus,CC;GO:0007533:mating type switching,BP	Site-specific endonuclease; required for gene conversion at the MAT locus (homothallic switching) through the generation of a ds DNA break; expression restricted to mother cells in late G1 as controlled by Swi4p-Swi6p, Swi5p, and Ash1p	-	-	1.34763
YDL229W	SSB1	GO:0000054:ribosomal subunit export from nucleus,BP;GO:0002181:cytoplasmic translation,BP;GO:0005516:calmodulin binding,MF;GO:0005737:cytoplasm,CC;GO:0005844:polysome,CC;GO:0005886:plasma membrane,CC;GO:0006364:rRNA processing,BP;GO:0006415:translational termination,BP;GO:0006450:regulation of translational fidelity,BP;GO:0006452:translational frameshifting,BP;GO:0016887:ATPase activity,MF;GO:004…	Cytoplasmic ATPase that is a ribosome-associated molecular chaperone; functions with J-protein partner Zuo1p; may be involved in folding of newly-made polypeptide chains; member of the HSP70 family; interacts with phosphatase subunit Reg1p; SSB1 has a paralog, SSB2, that arose from the whole genome duplication	-	-	-1.01017
YDL232W	OST4	GO:0004579:dolichyl-diphosphooligosaccharide-protein glycotransferase activity,MF;GO:0005739:mitochondrion,CC;GO:0005789:endoplasmic reticulum membrane,CC;GO:0006487:protein N-linked glycosylation,BP;GO:0008250:oligosaccharyltransferase complex,CC;GO:0030674:protein binding, bridging,MF	Subunit of the oligosaccharyltransferase complex of the ER lumen; complex catalyzes protein asparagine-linked glycosylation; type I membrane protein required for incorporation of Ost3p or Ost6p into the OST complex	1.41792	1.20092	1.043
YDL234C	GYP7	GO:0005096:GTPase activator activity,MF;GO:0005737:cytoplasm,CC;GO:0005829:cytosol,CC;GO:0016192:vesicle-mediated transport,BP;GO:0032889:regulation of vacuole fusion, non-autophagic,BP	GTPase-activating protein for yeast Rab family members; members include Ypt7p (most effective), Ypt1p, Ypt31p, and Ypt32p (in vitro); involved in vesicle mediated protein trafficking; contains a PH-like domain	-	-	1.08052
YDL238C	GUD1	GO:0005737:cytoplasm,CC;GO:0008892:guanine deaminase activity,MF;GO:0016811:hydrolase activity, acting on carbon-nitrogen (but not peptide) bonds, in linear amides,MF;GO:0046098:guanine metabolic process,BP	Guanine deaminase; a catabolic enzyme of the guanine salvage pathway producing xanthine and ammonia from guanine; activity is low in exponentially-growing cultures but expression is increased in post-diauxic and stationary-phase cultures	-1.68484	-	-
YDL239C	ADY3	GO:0000001:mitochondrion inheritance,BP;GO:0003674:molecular_function,MF;GO:0005628:prospore membrane,CC;GO:0005816:spindle pole body,CC;GO:0030435:sporulation resulting in formation of a cellular spore,BP;GO:0030476:ascospore wall assembly,BP;GO:0032120:ascospore-type prospore membrane assembly,BP;GO:0070056:prospore membrane leading edge,CC	Protein required for spore wall formation; subunit of the leading edge protein (LEP) complex (Ssp1-Ady3-Don1-Irc10) that forms a ring-like structure at the leading edge of the prospore membrane during meiosis II; mediates assembly of the LEP complex, formation of the ring-like structure via interaction with spindle pole body components and prospore membrane maturation; potentially phosphorylated …	-2.44461	-1.13922	-
YDL241W		GO:0003674:molecular_function,MF;GO:0005783:endoplasmic reticulum,CC;GO:0008150:biological_process,BP	Putative protein of unknown function; SWAT-GFP and mCherry fusion proteins localize to the endoplasmic reticulum; YDL241W is not an essential gene	3.82214	3.20767	3.73637
YDL243C	AAD4	GO:0005575:cellular_component,CC;GO:0006081:cellular aldehyde metabolic process,BP;GO:0018456:aryl-alcohol dehydrogenase (NAD+) activity,MF	Putative aryl-alcohol dehydrogenase; involved in oxidative stress response; similar to P. chrysosporium aryl-alcohol dehydrogenase; expression induced in cells treated with the mycotoxin patulin; members of the AAD gene family comprise three pairs (AAD3 /B AAD15, AAD6/FAAD16 /B AAD4, AAD10 /B AAD14) whose two genes are more related to one another than to other members of the family	-	-	1.23316
YDL244W	THI13	GO:0003674:molecular_function,MF;GO:0005575:cellular_component,CC;GO:0009228:thiamine biosynthetic process,BP	Protein involved in synthesis of the thiamine precursor HMP; member of a subtelomeric gene family including THI5, THI11, THI12, and THI13; hydroxymethylpyrimidine is also known as HMP	-	1.52294	1.41473
YDR004W	RAD57	GO:0000707:meiotic DNA recombinase assembly,BP;GO:0000722:telomere maintenance via recombination,BP;GO:0000730:DNA recombinase assembly,BP;GO:0005634:nucleus,CC;GO:0008094:DNA-dependent ATPase activity,MF;GO:0030491:heteroduplex formation,BP;GO:0033062:Rhp55-Rhp57 complex,CC;GO:0045002:double-strand break repair via single-strand annealing,BP;GO:0046982:protein heterodimerization activity,MF	Protein that stimulates strand exchange; stimulates strand exchange by stabilizing the binding of Rad51p to single-stranded DNA; involved in the recombinational repair of double-strand breaks in DNA during vegetative growth and meiosis; forms heterodimer with Rad55p	-1.31441	-	-
YDR010C		GO:0003674:molecular_function,MF;GO:0005575:cellular_component,CC;GO:0008150:biological_process,BP	Putative protein of unknown function; conserved across S. cerevisiae strains	-1.42152	-	-
YDR012W	RPL4B	GO:0002181:cytoplasmic translation,BP;GO:0003735:structural constituent of ribosome,MF;GO:0005737:cytoplasm,CC;GO:0022625:cytosolic large ribosomal subunit,CC	Ribosomal 60S subunit protein L4B; homologous to mammalian ribosomal protein L4 and bacterial L4; RPL4B has a paralog, RPL4A, that arose from the whole genome duplication	-1.25658	-1.71241	-1.82885
YDR018C		GO:0005634:nucleus,CC;GO:0005783:endoplasmic reticulum,CC;GO:0008654:phospholipid biosynthetic process,BP;GO:0016021:integral component of membrane,CC;GO:0016746:transferase activity, transferring acyl groups,MF	Probable membrane protein with three predicted transmembrane domains; similar to C. elegans F55A11.5 and maize 1-acyl-glycerol-3-phosphate acyltransferase; YDR018C has a paralog, CST26, that arose from the whole genome duplication	-1.33677	-1.47438	-
YDR019C	GCV1	GO:0004375:glycine dehydrogenase (decarboxylating) activity,MF;GO:0005739:mitochondrion,CC;GO:0005960:glycine cleavage complex,CC;GO:0006544:glycine metabolic process,BP;GO:0006546:glycine catabolic process,BP;GO:0006730:one-carbon metabolic process,BP	T subunit of the mitochondrial glycine decarboxylase complex; glycine decarboxylase is required for the catabolism of glycine to 5,10-methylene-THF; expression is regulated by levels of levels of 5,10-methylene-THF in the cytoplasm	-1.87298	-	-
YDR020C	DAS2	GO:0003674:molecular_function,MF;GO:0005634:nucleus,CC;GO:0005737:cytoplasm,CC;GO:0008150:biological_process,BP	Putative protein of unknown function; non-essential gene identified in a screen for mutants with increased levels of rDNA transcription; weak similarity with uridine kinases and with phosphoribokinases	-	-1.01758	-
YDR021W	FAL1	GO:0000462:maturation of SSU-rRNA from tricistronic rRNA transcript (SSU-rRNA, 5.8S rRNA, LSU-rRNA),BP;GO:0004004:ATP-dependent RNA helicase activity,MF;GO:0005730:nucleolus,CC;GO:0097078:FAL1-SGD1 complex,CC	Nucleolar protein required for maturation of 18S rRNA; member of the eIF4A subfamily of DEAD-box ATP-dependent RNA helicases; 18S rRNA biogenesis defect of the null mutant is functionally complemented by human EIF4A3	1.8417	1.11938	-
YDR024W	FYV1	GO:0003674:molecular_function,MF;GO:0005634:nucleus,CC;GO:0005737:cytoplasm,CC;GO:0008150:biological_process,BP	Dubious open reading frame; unlikely to encode a functional protein, based on available experimental and comparative sequence data; not conserved in closely related Saccharomyces species; mutation decreases survival upon exposure to K1 killer toxin	-	-1.37893	-1.53084
YDR025W	RPS11A	GO:0000028:ribosomal small subunit assembly,BP;GO:0000462:maturation of SSU-rRNA from tricistronic rRNA transcript (SSU-rRNA, 5.8S rRNA, LSU-rRNA),BP;GO:0002181:cytoplasmic translation,BP;GO:0003735:structural constituent of ribosome,MF;GO:0022627:cytosolic small ribosomal subunit,CC;GO:0030686:90S preribosome,CC	Protein component of the small (40S) ribosomal subunit; homologous to mammalian ribosomal protein S11 and bacterial S17; N-terminally propionylated in vivo; RPS11A has a paralog, RPS11B, that arose from the whole genome duplication	-	-1.11364	-1.61496
YDR033W	MRH1	GO:0003674:molecular_function,MF;GO:0005739:mitochondrion,CC;GO:0005783:endoplasmic reticulum,CC;GO:0005886:plasma membrane,CC;GO:0008150:biological_process,BP;GO:0016021:integral component of membrane,CC	Protein that localizes primarily to the plasma membrane; also found at the nuclear envelope; long-lived protein that is asymmetrically retained in the plasma membrane of mother cells; the authentic, non-tagged protein is detected in mitochondria in a phosphorylated state; null mutation confers sensitivity to acetic acid	-	-2.0515	-2.52148
YDR034C	LYS14	GO:0000978:RNA polymerase II core promoter proximal region sequence-specific DNA binding,MF;GO:0001077:transcriptional activator activity, RNA polymerase II core promoter proximal region sequence-specific binding,MF;GO:0005634:nucleus,CC;GO:0043565:sequence-specific DNA binding,MF;GO:0045944:positive regulation of transcription from RNA polymerase II promoter,BP;GO:2001196:positive regulation of …	Transcriptional activator involved in regulating lysine biosynthesis; involved in the regulation of genes of the lysine biosynthesis pathway; requires 2-aminoadipate semialdehyde as co-inducer	-	-1.3748	-1.22637
YDR034W-B		GO:0003674:molecular_function,MF;GO:0008150:biological_process,BP;GO:0071944:cell periphery,CC	Predicted tail-anchored plasma membrane protein; contains conserved CYSTM module; related proteins in other organisms may be involved in response to stress; N- and C-terminal fusion proteins localize to the cell periphery; YDR034W-B has a paralog, YBR056W-A, that arose from the whole genome duplication	-1.04098	-	-
YDR036C	EHD3	GO:0003860:3-hydroxyisobutyryl-CoA hydrolase activity,MF;GO:0005739:mitochondrion,CC;GO:0006635:fatty acid beta-oxidation,BP;GO:0008150:biological_process,BP	3-hydroxyisobutyryl-CoA hydrolase; member of a family of enoyl-CoA hydratase/Fisomerases; non-tagged protein is detected in highly purified mitochondria in high-throughput studies; phosphorylated; mutation affects fluid-phase endocytosis	-	1.00771	1.09027
YDR039C	ENA2	GO:0005739:mitochondrion,CC;GO:0005886:plasma membrane,CC;GO:0006813:potassium ion transport,BP;GO:0006814:sodium ion transport,BP;GO:0008554:sodium-exporting ATPase activity, phosphorylative mechanism,MF;GO:0008556:potassium-transporting ATPase activity,MF;GO:0015662:ATPase activity, coupled to transmembrane movement of ions, phosphorylative mechanism,MF;GO:0016021:integral component of membrane…	P-type ATPase sodium pump; involved in Na/B efflux to allow salt tolerance; likely not involved in Li/B efflux	-	-	-1.02676
YDR040C	ENA1	GO:0000324:fungal-type vacuole,CC;GO:0005886:plasma membrane,CC;GO:0006813:potassium ion transport,BP;GO:0006814:sodium ion transport,BP;GO:0006972:hyperosmotic response,BP;GO:0008554:sodium-exporting ATPase activity, phosphorylative mechanism,MF;GO:0008556:potassium-transporting ATPase activity,MF;GO:0009268:response to pH,BP;GO:0009651:response to salt stress,BP;GO:0016021:integral component of…	P-type ATPase sodium pump; involved in Na/B and Li/B efflux to allow salt tolerance	-1.19857	-	-
YDR044W	HEM13	GO:0004109:coproporphyrinogen oxidase activity,MF;GO:0005829:cytosol,CC;GO:0006783:heme biosynthetic process,BP	Coproporphyrinogen III oxidase; oxygen-requiring enzyme that catalyzes sixth step in heme biosynthetic pathway; transcription is repressed by oxygen and heme (via Rox1p and Hap1p); human homolog CPOX can complement yeast mutant and allow growth of haploid null after sporulation of a heterozygous diploid	1.65709	1.96485	1.94473
YDR046C	BAP3	GO:0005739:mitochondrion,CC;GO:0005783:endoplasmic reticulum,CC;GO:0005886:plasma membrane,CC;GO:0006865:amino acid transport,BP;GO:0015171:amino acid transmembrane transporter activity,MF;GO:0016021:integral component of membrane,CC;GO:0055085:transmembrane transport,BP	Amino acid permease; involved in uptake of cysteine, leucine, isoleucine and valine; BAP3 has a paralog, BAP2, that arose from the whole genome duplication	-	-1.29779	-1.48231
YDR060W	MAK21	GO:0000027:ribosomal large subunit assembly,BP;GO:0003729:mRNA binding,MF;GO:0030687:preribosome, large subunit precursor,CC;GO:0030690:Noc1p-Noc2p complex,CC;GO:0042273:ribosomal large subunit biogenesis,BP	Constituent of 66S pre-ribosomal particles; required for large (60S) ribosomal subunit biogenesis; acts as part of a Mak21p-Noc2p-Rrp5p module that associates with nascent pre-rRNA during transcription and has a role in bigenesis of the large ribosomal subunit; involved in nuclear export of pre-ribosomes; required for maintenance of dsRNA virus; homolog of human CAATT-binding protein	1.09325	-	-
YDR064W	RPS13	GO:0000462:maturation of SSU-rRNA from tricistronic rRNA transcript (SSU-rRNA, 5.8S rRNA, LSU-rRNA),BP;GO:0002181:cytoplasmic translation,BP;GO:0003735:structural constituent of ribosome,MF;GO:0022627:cytosolic small ribosomal subunit,CC;GO:0030686:90S preribosome,CC;GO:0070181:small ribosomal subunit rRNA binding,MF	Protein component of the small (40S) ribosomal subunit; homologous to mammalian ribosomal protein S13 and bacterial S15	-	-1.2312	-1.76803
YDR065W	RRG1	GO:0000002:mitochondrial genome maintenance,BP;GO:0003674:molecular_function,MF;GO:0005739:mitochondrion,CC;GO:0007035:vacuolar acidification,BP	Protein of unknown function; required for vacuolar acidification and mitochondrial genome maintenance; the authentic, non-tagged protein is detected in highly purified mitochondria in high-throughput studies	-1.0012	-	-
YDR071C	PAA1	GO:0004059:aralkylamine N-acetyltransferase activity,MF;GO:0004145:diamine N-acetyltransferase activity,MF;GO:0005737:cytoplasm,CC;GO:0006325:chromatin organization,BP	Polyamine acetyltransferase; acetylates polyamines (e.g. putrescine, spermidine, spermine) and also aralkylamines (e.g. tryptamine, phenylethylamine); may be involved in transcription and/For DNA replication	1.17204	1.01679	-
YDR072C	IPT1	GO:0006676:mannosyl diphosphorylinositol ceramide metabolic process,BP;GO:0016021:integral component of membrane,CC;GO:0016772:transferase activity, transferring phosphorus-containing groups,MF;GO:0030148:sphingolipid biosynthetic process,BP	Inositolphosphotransferase; involved in synthesis of mannose-(inositol-P)2-ceramide (M(IP)2C), the most abundant sphingolipid; can mutate to resistance to the antifungals syringomycin E and DmAMP1 and to K. lactis zymocin	-1.70358	-1.88154	-1.86538
YDR077W	SED1	GO:0000002:mitochondrial genome maintenance,BP;GO:0005199:structural constituent of cell wall,MF;GO:0005739:mitochondrion,CC;GO:0005840:ribosome,CC;GO:0009277:fungal-type cell wall,CC;GO:0031505:fungal-type cell wall organization,BP;GO:0071944:cell periphery,CC	Major stress-induced structural GPI-cell wall glycoprotein; associates with translating ribosomes, possible role in mitochondrial genome maintenance; ORF contains two distinct variable minisatellites; SED1 has a paralog, SPI1, that arose from the whole genome duplication	-	-1.59893	-1.35963
YDR083W	RRP8	GO:0005730:nucleolus,CC;GO:0006364:rRNA processing,BP;GO:0016433:rRNA (adenine) methyltransferase activity,MF;GO:0030686:90S preribosome,CC;GO:0030687:preribosome, large subunit precursor,CC;GO:0030688:preribosome, small subunit precursor,CC;GO:0031167:rRNA methylation,BP;GO:0042273:ribosomal large subunit biogenesis,BP	Nucleolar S-adenosylmethionine-dependent rRNA methyltransferase; methylates adenine (m1A) of the large subunit (LSU) rRNA at position 645; involved in pre-rRNA cleavage at site A2; mutation is synthetically lethal with a gar1 mutation; deletion disrupts telomere maintenance by influencing the expression of neighboring gene STN1	1.12216	-	-
YDR087C	RRP1	GO:0003674:molecular_function,MF;GO:0005634:nucleus,CC;GO:0005730:nucleolus,CC;GO:0006364:rRNA processing,BP;GO:0030687:preribosome, large subunit precursor,CC	Essential evolutionarily conserved nucleolar protein; necessary for biogenesis of 60S ribosomal subunits and for processing of pre-rRNAs to mature rRNA; associated with several distinct 66S pre-ribosomal particles	1.31119	-	-
YDR089W	VTC5	GO:0000329:fungal-type vacuole membrane,CC;GO:0003674:molecular_function,MF;GO:0006799:polyphosphate biosynthetic process,BP;GO:0016021:integral component of membrane,CC;GO:0030643:cellular phosphate ion homeostasis,BP;GO:0033254:vacuolar transporter chaperone complex,CC;GO:0071627:integral component of fungal-type vacuolar membrane,CC	Novel subunit of the vacuolar transporter chaperone complex; vacuolar transmembrane protein that regulates biosynthesis of polyphosphate; deletion reduces and overexpression increases polyP accumulation; SPX domain (Syg1, Pho81, Xpr1)-containing protein involved in phosphate homeostasis; relocalizes from vacuole to cytoplasm upon DNA replication stress	-1.70274	-	-
YDR101C	ARX1	GO:0000055:ribosomal large subunit export from nucleus,BP;GO:0003674:molecular_function,MF;GO:0005634:nucleus,CC;GO:0005654:nucleoplasm,CC;GO:0005730:nucleolus,CC;GO:0005737:cytoplasm,CC;GO:0022625:cytosolic large ribosomal subunit,CC;GO:0030687:preribosome, large subunit precursor,CC	Nuclear export factor for the ribosomal pre-60S subunit; shuttling factor which directly binds FG rich nucleoporins and facilities translocation through the nuclear pore complex; interacts directly with Alb1p; responsible for Tif6p recycling defects in the absence of Rei1; associated with the ribosomal export complex	1.63977	-	-
YDR110W	FOB1	GO:0000183:chromatin silencing at rDNA,BP;GO:0001302:replicative cell aging,BP;GO:0005730:nucleolus,CC;GO:0006310:DNA recombination,BP;GO:0006325:chromatin organization,BP;GO:0007059:chromosome segregation,BP;GO:0007580:extrachromosomal circular DNA accumulation involved in cell aging,BP;GO:0008156:negative regulation of DNA replication,BP;GO:0031582:replication fork arrest at rDNA repeats,BP;GO:…	Nucleolar protein that binds the rDNA replication fork barrier site; required for replication fork blocking, recombinational hotspot activity, condensin recruitment to replication fork barrier (RFB), and rDNA repeat segregation; related to retroviral integrases	-	-	-1.02721
YDR111C	ALT2	GO:0004021:L-alanine:2-oxoglutarate aminotransferase activity,MF;GO:0005634:nucleus,CC;GO:0005737:cytoplasm,CC;GO:0008150:biological_process,BP;GO:0008483:transaminase activity,MF	Catalytically inactive alanine transaminase; expression is repressed in the presence of alanine and repression is mediated by Nrg1p; ALT2 has a paralog, ALT1, that arose from the whole genome duplication	-2.48831	-1.57579	-1.59235
YDR112W	IRC2	GO:0003674:molecular_function,MF;GO:0005575:cellular_component,CC;GO:0008150:biological_process,BP	Dubious open reading frame; unlikely to encode a functional protein, based on available experimental and comparative sequence data; partially overlaps ALT2/FYDR111C; null mutant displays increased levels of spontaneous Rad52p foci	-1.66514	-1.53157	-1.87846
YDR119W-A	COX26	GO:0003674:molecular_function,MF;GO:0005739:mitochondrion,CC;GO:0005743:mitochondrial inner membrane,CC;GO:0005751:mitochondrial respiratory chain complex IV,CC;GO:0008150:biological_process,BP;GO:0097249:mitochondrial respiratory chain supercomplex,CC	Stabilizes or regulates formation of respiratory chain supercomplexes composed of Complex III (ubiquinol-cytochrome c reductase) and Complex IV (cytochrome c oxidase)	-	-	1.23454
YDR127W	ARO1	GO:0003855:3-dehydroquinate dehydratase activity,MF;GO:0003856:3-dehydroquinate synthase activity,MF;GO:0003866:3-phosphoshikimate 1-carboxyvinyltransferase activity,MF;GO:0004764:shikimate 3-dehydrogenase (NADP+) activity,MF;GO:0004765:shikimate kinase activity,MF;GO:0005737:cytoplasm,CC;GO:0009423:chorismate biosynthetic process,BP	Pentafunctional arom protein; catalyzes steps 2 through 6 in the biosynthesis of chorismate, which is a precursor to aromatic amino acids	-1.33973	-1.88497	-1.49654
YDR133C		GO:0003674:molecular_function,MF;GO:0005575:cellular_component,CC;GO:0008150:biological_process,BP	Dubious open reading frame; unlikely to encode a functional protein, based on available experimental and comparative sequence data; partially overlaps YDR134C	-	1.12285	1.89614
YDR135C	YCF1	GO:0000329:fungal-type vacuole membrane,CC;GO:0006749:glutathione metabolic process,BP;GO:0010038:response to metal ion,BP;GO:0015127:bilirubin transmembrane transporter activity,MF;GO:0015431:glutathione S-conjugate-exporting ATPase activity,MF;GO:0015723:bilirubin transport,BP;GO:0016021:integral component of membrane,CC;GO:0042144:vacuole fusion, non-autophagic,BP;GO:0045454:cell redox homeost…	Vacuolar glutathione S-conjugate transporter; ABC-C transporter of the ATP-binding cassette family; required for vacuole fusion; forms stable complexes with vacuole fusion machinery; regulates Vam7p recruitment to vacuoles; role in detoxifying metals (Cd, Hg, As); transports GSSG that is not immediately reduced in cytosol to vacuole; transports unconjugated bilirubin, selenodigluthatione, oxidize…	-1.21094	-	-
YDR146C	SWI5	GO:0000083:regulation of transcription involved in G1/S transition of mitotic cell cycle,BP;GO:0001012:RNA polymerase II regulatory region DNA binding,MF;GO:0001133:RNA polymerase II transcription factor activity, sequence-specific transcription regulatory region DNA binding,MF;GO:0005634:nucleus,CC;GO:0005737:cytoplasm,CC;GO:0007074:positive regulation of transcription involved in exit from mito…	Transcription factor that recruits Mediator and Swi/FSnf complexes; activates transcription of genes expressed at the M/FG1 phase boundary and in G1 phase; required for expression of the HO gene controlling mating type switching; localization to nucleus occurs during G1 and appears to be regulated by phosphorylation by Cdc28p kinase; SWI5 has a paralog, ACE2, that arose from the whole genome dupl…	-	-1.32574	-1.67011
YDR152W	GIR2	GO:0002181:cytoplasmic translation,BP;GO:0005515:protein binding,MF;GO:0005737:cytoplasm,CC;GO:0005844:polysome,CC;GO:1903833:positive regulation of cellular response to amino acid starvation,BP	Highly-acidic RWD domain-containing cytoplasmic protein; forms a highly conserved complex with Rbg2p that is responsible for efficient cell growth under amino acid starvation and binds translational activator Gcn1p in dose-dependent manner according to stress level; associates with translating ribosomes; intrinsically unstructured protein whose stability is enhanced upon binding Rbg2p	1.37906	-	-
YDR154C		GO:0003674:molecular_function,MF;GO:0005575:cellular_component,CC;GO:0008150:biological_process,BP	Dubious open reading frame; unlikely to encode a functional protein, based on available experimental and comparative sequence data; null mutant exhibits synthetic phenotype with alpha-synuclein	1.1323	1.01867	1.09934
YDR155C	CPR1	GO:0000118:histone deacetylase complex,CC;GO:0003729:mRNA binding,MF;GO:0003755:peptidyl-prolyl cis-trans isomerase activity,MF;GO:0005634:nucleus,CC;GO:0005739:mitochondrion,CC;GO:0005758:mitochondrial intermembrane space,CC;GO:0016018:cyclosporin A binding,MF;GO:0016575:histone deacetylation,BP;GO:0030437:ascospore formation,BP;GO:0034967:Set3 complex,CC;GO:0044267:cellular protein metabolic pr…	Cytoplasmic peptidyl-prolyl cis-trans isomerase (cyclophilin); catalyzes the cis-trans isomerization of peptide bonds N-terminal to proline residues; binds the drug cyclosporin A; N-terminally propionylated in vivo; protein abundance increases in response to DNA replication stress	1.18989	-	1.11258
YDR158W	HOM2	GO:0004073:aspartate-semialdehyde dehydrogenase activity,MF;GO:0005634:nucleus,CC;GO:0005737:cytoplasm,CC;GO:0005886:plasma membrane,CC;GO:0009086:methionine biosynthetic process,BP;GO:0009088:threonine biosynthetic process,BP;GO:0009090:homoserine biosynthetic process,BP	Aspartic beta semi-aldehyde dehydrogenase; catalyzes the second step in the common pathway for methionine and threonine biosynthesis; expression regulated by Gcn4p and the general control of amino acid synthesis	-	-1.04501	-
YDR161W	ACL4	GO:0003674:molecular_function,MF;GO:0005634:nucleus,CC;GO:0005737:cytoplasm,CC;GO:0030433:ER-associated ubiquitin-dependent protein catabolic process,BP	Specific assembly chaperone for ribosomal protein Rpl4p; binds to an evolutionarily conserved surface extension of nascent Rpl4p and chaperones Rpl4p until its assembly into the pre-ribosome; transcriptionally co-regulated with rRNA and ribosome biosynthesis genes	1.32854	-	-
YDR165W	TRM82	GO:0005634:nucleus,CC;GO:0005829:cytosol,CC;GO:0008176:tRNA (guanine-N7-)-methyltransferase activity,MF;GO:0030488:tRNA methylation,BP;GO:0043527:tRNA methyltransferase complex,CC	Catalytic subunit of a tRNA methyltransferase complex; Trm8p and Trm82p comprise an enzyme that catalyzes a methyl-transfer from S-adenosyl-l-methionine to the N(7) atom of guanine at position 46 in tRNA; Trm8 lacks catalytic activity if not bound to Trm82p; relocalizes to the cytosol in response to hypoxia; mutation in human ortholog WDR4 causes microcephalic primordial dwarfism	1.04702	-	-
YDR168W	CDC37	GO:0000161:MAPK cascade involved in osmosensory signaling pathway,BP;GO:0005737:cytoplasm,CC;GO:0030474:spindle pole body duplication,BP;GO:0032872:regulation of stress-activated MAPK cascade,BP;GO:0050821:protein stabilization,BP;GO:0051082:unfolded protein binding,MF;GO:0051726:regulation of cell cycle,BP	Essential Hsp90p co-chaperone; necessary for passage through the START phase of the cell cycle; stabilizes protein kinase nascent chains and participates along with Hsp90p in their folding	-	1.12089	-
YDR171W	HSP42	GO:0005737:cytoplasm,CC;GO:0005832:chaperonin-containing T-complex,CC;GO:0005856:cytoskeleton,CC;GO:0007010:cytoskeleton organization,BP;GO:0051082:unfolded protein binding,MF	Small heat shock protein (sHSP) with chaperone activity; forms barrel-shaped oligomers that suppress unfolded protein aggregation; involved in cytoskeleton reorganization after heat shock; protein abundance increases and forms cytoplasmic foci in response to DNA replication stress	1.8167	1.32843	2.03971
YDR185C	UPS3	GO:0003674:molecular_function,MF;GO:0005739:mitochondrion,CC;GO:0005758:mitochondrial intermembrane space,CC;GO:0031314:extrinsic component of mitochondrial inner membrane,CC;GO:0070584:mitochondrion morphogenesis,BP	Mitochondrial protein of unknown function; similar to Ups1p and Ups2p which are involved in regulation of mitochondrial cardiolipin and phosphatidylethanolamine levels; null is viable but interacts synthetically with ups1 and ups2 mutations; UPS3 has a paralog, UPS2, that arose from the whole genome duplication	-1.45851	-1.48697	-1.26888
YDR202C	RAV2	GO:0003674:molecular_function,MF;GO:0007035:vacuolar acidification,BP;GO:0043254:regulation of protein complex assembly,BP;GO:0043291:RAVE complex,CC	Subunit of RAVE complex (Rav1p, Rav2p, Skp1p); the RAVE complex associates with the V1 domain of the vacuolar membrane (H/B)-ATPase (V-ATPase) and promotes assembly and reassembly of the holoenzyme	-	-	1.08665
YDR209C		GO:0003674:molecular_function,MF;GO:0005575:cellular_component,CC;GO:0008150:biological_process,BP	Putative protein of unknown function; conserved among S. cerevisiae strains; YDR209C is not an essential gene; partially overlaps uncharacterized gene YDR210W	1.75861	1.48847	1.43499
YDR210C-C		GO:0003723:RNA binding,MF;GO:0032197:transposition, RNA-mediated,BP;GO:0000943:retrotransposon nucleocapsid,CC;GO:0005737:cytoplasm,CC;	Retrotransposon TYA Gag gene co-transcribed with TYB Pol%3B translated as TYA or TYA-TYB polyprotein%3B Gag is a nucleocapsid protein that is the structural constituent of virus-like particles (VLPs)%3B similar to retroviral Gag [Source:SGD%3BAcc:S000007409]	-	1.04425	1.09167
YDR210C-D		GO:0005737:cytoplasm,CC;GO:0003723:RNA binding,MF;GO:0003887:DNA-directed DNA polymerase activity,MF;GO:0003824:catalytic activity,MF;GO:0090502:RNA phosphodiester bond hydrolysis, endonucleolytic,BP;GO:0005634:nucleus,CC;GO:0003964:RNA-directed DNA polymerase activity,MF;GO:0004540:ribonuclease activity,MF;GO:0008233:peptidase activity,MF;GO:0032197:transposition, RNA-mediated,BP;GO:0000943:retr…	Retrotransposon TYA Gag and TYB Pol genes%3B transcribed/translated as one unit%3B polyprotein is processed to make a nucleocapsid-like protein (Gag)%2C reverse transcriptase (RT)%2C protease (PR)%2C and integrase (IN)%3B similar to retroviral genes [Source:SGD%3BAcc:S000007410]	-	1.22943	1.06488
YDR210W		GO:0003674:molecular_function,MF;GO:0005575:cellular_component,CC;GO:0008150:biological_process,BP	Predicted tail-anchored plasma membrane protein; contains a conserved CYSTM module; related proteins in other organisms may be involved in response to stress; green fluorescent protein (GFP)-fusion protein localizes to the cell periphery	1.78079	1.49166	1.46728
YDR224C	HTB1	GO:0000122:negative regulation of transcription from RNA polymerase II promoter,BP;GO:0000788:nuclear nucleosome,CC;GO:0003677:DNA binding,MF;GO:0006301:postreplication repair,BP;GO:0006333:chromatin assembly or disassembly,BP;GO:0031298:replication fork protection complex,CC	Histone H2B; core histone protein required for chromatin assembly and chromosome function; nearly identical to HTB2; Rad6p-Bre1p-Lge1p mediated ubiquitination regulates reassembly after DNA replication, transcriptional activation, meiotic DSB formation and H3 methylation	1.67404	1.62583	1.07019
YDR234W	LYS4	GO:0004409:homoaconitate hydratase activity,MF;GO:0005739:mitochondrion,CC;GO:0019878:lysine biosynthetic process via aminoadipic acid,BP	Homoaconitase; catalyzes the conversion of homocitrate to homoisocitrate, which is a step in the lysine biosynthesis pathway	-	-1.97484	-1.64654
YDR237W	MRPL7	GO:0003735:structural constituent of ribosome,MF;GO:0005739:mitochondrion,CC;GO:0005762:mitochondrial large ribosomal subunit,CC;GO:0032543:mitochondrial translation,BP	Mitochondrial ribosomal protein of the large subunit; MRPL7 produces both YmL5 and YmL7, which are two different modified forms of the same protein	1.12507	-	-
YDR246W	TRS23	GO:0006888:ER to Golgi vesicle-mediated transport,BP;GO:0017112:Rab guanyl-nucleotide exchange factor activity,MF;GO:0051276:chromosome organization,BP;GO:1990070:TRAPPI protein complex,CC;GO:1990071:TRAPPII protein complex,CC;GO:1990072:TRAPPIII protein complex,CC	Core component of transport protein particle (TRAPP) complexes I-III; TRAPP complexes are related multimeric guanine nucleotide-exchange factor for the GTPase Ypt1p, regulating ER-Golgi traffic (TRAPPI), intra-Golgi traffic (TRAPPII), endosome-Golgi traffic (TRAPPII and III) and autophagy (TRAPPIII); human homolog is TRAPPC4	-	-	1.13543
YDR253C	MET32	GO:0000122:negative regulation of transcription from RNA polymerase II promoter,BP;GO:0000987:core promoter proximal region sequence-specific DNA binding,MF;GO:0001102:RNA polymerase II activating transcription factor binding,MF;GO:0001133:RNA polymerase II transcription factor activity, sequence-specific transcription regulatory region DNA binding,MF;GO:0005634:nucleus,CC;GO:0005737:cytoplasm,CC…	Zinc-finger DNA-binding transcription factor; involved in transcriptional regulation of the methionine biosynthetic genes; targets strong transcriptional activator Met4p to promoters of sulfur metabolic genes; feedforward loop exists in the regulation of genes controlled by Met4p and Met32p; lack of such a loop for MET31 may account for the differential actions of Met32p and Met31p; MET32 has a p…	-3.24785	-1.45837	-1.36732
YDR254W	CHL4	GO:0000942:condensed nuclear chromosome outer kinetochore,CC;GO:0005198:structural molecule activity,MF;GO:0007059:chromosome segregation,BP;GO:0007094:mitotic spindle assembly checkpoint,BP;GO:0034087:establishment of mitotic sister chromatid cohesion,BP;GO:0034089:establishment of meiotic sister chromatid cohesion,BP;GO:0034090:maintenance of meiotic sister chromatid cohesion,BP;GO:0051382:kine…	Outer kinetochore protein required for chromosome stability; involved in new kinetochore assembly and sister chromatid cohesion; forms a stable complex with Iml3p; peripheral component of the Ctf19 kinetochore complex that interacts with Ctf19p, Ctf3p, and Mif2p; required for the spindle assembly checkpoint; orthologous to human centromere constitutive-associated network (CCAN) subunit CENP-N and…	-1.3248	-	-
YDR258C	HSP78	GO:0000002:mitochondrial genome maintenance,BP;GO:0005739:mitochondrion,CC;GO:0005759:mitochondrial matrix,CC;GO:0016887:ATPase activity,MF;GO:0034605:cellular response to heat,BP;GO:0042026:protein refolding,BP;GO:0043335:protein unfolding,BP;GO:0050821:protein stabilization,BP;GO:0051787:misfolded protein binding,MF	Oligomeric mitochondrial matrix chaperone; cooperates with Ssc1p in mitochondrial thermotolerance after heat shock; able to prevent the aggregation of misfolded proteins as well as resolubilize protein aggregates	2.19542	1.12595	1.98611
YDR261C	EXG2	GO:0004338:glucan exo-1,3-beta-glucosidase activity,MF;GO:0009277:fungal-type cell wall,CC;GO:0031505:fungal-type cell wall organization,BP	Exo-1,3-beta-glucanase; involved in cell wall beta-glucan assembly; may be anchored to the plasma membrane via a glycosylphosphatidylinositol (GPI) anchor	-1.07807	-	-
YDR261C-D		GO:0016779:nucleotidyltransferase activity,MF;GO:0046872:metal ion binding,MF;GO:0016787:hydrolase activity,MF;GO:0008233:peptidase activity,MF;GO:0005524:ATP binding,MF;GO:0004523:RNA-DNA hybrid ribonuclease activity,MF;GO:0000166:nucleotide binding,MF;GO:0015074:DNA integration,BP;GO:0005634:nucleus,CC;GO:0004190:aspartic-type endopeptidase activity,MF;GO:0004519:endonuclease activity,MF;GO:000…	Retrotransposon TYA Gag and TYB Pol genes%3B Gag processing produces capsid proteins%2C Pol is cleaved to produce protease%2C reverse transcriptase and integrase activities%3B in YDRCTy1-3 TYB is mutant and probably non-functional [Source:SGD%3BAcc:S000007395]	-	1.23156	1.04473
YDR261W-A		GO:0003723:RNA binding,MF;GO:0032197:transposition, RNA-mediated,BP;GO:0000943:retrotransposon nucleocapsid,CC;GO:0005737:cytoplasm,CC;	Retrotransposon TYA Gag gene co-transcribed with TYB Pol%3B translated as TYA or TYA-TYB polyprotein%3B Gag is a nucleocapsid protein that is the structural constituent of virus-like particles (VLPs)%3B similar to retroviral Gag [Source:SGD%3BAcc:S000007396]	-	1.01625	-
YDR263C	DIN7	GO:0004518:nuclease activity,MF;GO:0005739:mitochondrion,CC;GO:0006281:DNA repair,BP;GO:0035312:5'-3' exodeoxyribonuclease activity,MF	Mitochondrial nuclease functioning in DNA repair and replication; modulates the stability of the mitochondrial genome, induced by exposure to mutagens, also induced during meiosis at a time nearly coincident with commitment to recombination; DIN7 has a paralog, EXO1, that arose from the whole genome duplication	-1.16335	-	-
YDR265W	PEX10	GO:0000209:protein polyubiquitination,BP;GO:0004842:ubiquitin-protein transferase activity,MF;GO:0005778:peroxisomal membrane,CC;GO:0016558:protein import into peroxisome matrix,BP;GO:0016567:protein ubiquitination,BP;GO:1990429:peroxisomal importomer complex,CC	Peroxisomal membrane E3 ubiquitin ligase; required for for Ubc4p-dependent Pex5p ubiquitination and peroxisomal matrix protein import; contains zinc-binding RING domain; mutations in human homolog cause various peroxisomal disorders	-	1.15658	1.32648
YDR269C		GO:0003674:molecular_function,MF;GO:0005575:cellular_component,CC;GO:0008150:biological_process,BP	Dubious open reading frame; unlikely to encode a functional protein, based on available experimental and comparative sequence data	1.1819	1.23148	1.56528
YDR271C		GO:0003674:molecular_function,MF;GO:0005575:cellular_component,CC;GO:0008150:biological_process,BP	Dubious open reading frame; unlikely to encode a functional protein, based on available experimental and comparative sequence data; partially overlaps the verified ORF CCC2/FYDR270W	1.02994	1.40272	1.5179
YDR285W	ZIP1	GO:0000775:chromosome, centromeric region,CC;GO:0000795:synaptonemal complex,CC;GO:0000802:transverse filament,CC;GO:0007129:synapsis,BP;GO:0007131:reciprocal meiotic recombination,BP;GO:0032184:SUMO polymer binding,MF;GO:0033235:positive regulation of protein sumoylation,BP;GO:0045128:negative regulation of reciprocal meiotic recombination,BP;GO:1990166:protein localization to site of double-str…	Transverse filament protein of the synaptonemal complex; required for normal levels of meiotic recombination and pairing between homologous chromosome during meiosis; required for meiotic recombination between non-allelc sites; potential Cdc28p substrate	-	-	1.08686
YDR289C	RTT103	GO:0000790:nuclear chromatin,CC;GO:0000993:RNA polymerase II core binding,MF;GO:0010526:negative regulation of transposition, RNA-mediated,BP;GO:0031124:mRNA 3'-end processing,BP;GO:0035861:site of double-strand break,CC;GO:0042769:DNA damage response, detection of DNA damage,BP	Protein involved in transcription termination by RNA polymerase II; interacts with exonuclease Rat1p and Rai1p; has an RPR domain (carboxy-terminal domain interacting domain); also involved in regulation of Ty1 transposition	1.25676	1.26611	1.21925
YDR290W		GO:0003674:molecular_function,MF;GO:0005575:cellular_component,CC;GO:0008150:biological_process,BP	Dubious open reading frame; unlikely to encode a functional protein, based on available experimental and comparative sequence data; partially overlaps the verified ORF RTT103	1.17869	1.42318	1.10741
YDR295C	HDA2	GO:0000122:negative regulation of transcription from RNA polymerase II promoter,BP;GO:0003677:DNA binding,MF;GO:0003682:chromatin binding,MF;GO:0004407:histone deacetylase activity,MF;GO:0005634:nucleus,CC;GO:0005829:cytosol,CC;GO:0010978:gene silencing involved in chronological cell aging,BP;GO:0016575:histone deacetylation,BP;GO:0031047:gene silencing by RNA,BP;GO:0070823:HDA1 complex,CC	Subunit of the HDA1 histone deacetylase complex; possibly tetrameric trichostatin A-sensitive class II histone deacetylase complex contains Hda1p homodimer and an Hda2p-Hda3p heterodimer; involved in telomere maintenance; relocalizes to the cytosol in response to hypoxia	-	1.16981	1.00353
YDR299W	BFR2	GO:0000462:maturation of SSU-rRNA from tricistronic rRNA transcript (SSU-rRNA, 5.8S rRNA, LSU-rRNA),BP;GO:0003674:molecular_function,MF;GO:0005730:nucleolus,CC;GO:0006364:rRNA processing,BP;GO:0030686:90S preribosome,CC;GO:0032040:small-subunit processome,CC	Component of the SSU and 90S preribosomes; involved in pre-18S rRNA processing; binds to U3 snoRNA and Mpp10p; multicopy suppressor of sensitivity to Brefeldin A; expression is induced during lag phase and also by cold shock	1.62322	-	-
YDR300C	PRO1	GO:0004349:glutamate 5-kinase activity,MF;GO:0005737:cytoplasm,CC;GO:0006561:proline biosynthetic process,BP;GO:0034517:ribophagy,BP	Gamma-glutamyl kinase; catalyzes the first step in proline biosynthesis; required for nitrogen starvation-induced ribophagy but not for nonselective autophagy; PRO1 has a paralog, YHR033W, that arose from the whole genome duplication	1.09672	-	-
YDR305C	HNT2	GO:0005634:nucleus,CC;GO:0005737:cytoplasm,CC;GO:0005739:mitochondrion,CC;GO:0009164:nucleoside catabolic process,BP;GO:0016787:hydrolase activity,MF;GO:0017111:nucleoside-triphosphatase activity,MF	Dinucleoside triphosphate hydrolase; has similarity to the tumor suppressor FHIT and belongs to the histidine triad (HIT) superfamily of nucleotide-binding proteins	-1.08348	-	-
YDR329C	PEX3	GO:0005515:protein binding,MF;GO:0005777:peroxisome,CC;GO:0005778:peroxisomal membrane,CC;GO:0005783:endoplasmic reticulum,CC;GO:0030674:protein binding, bridging,MF;GO:0032581:ER-dependent peroxisome organization,BP;GO:0045033:peroxisome inheritance,BP;GO:0045046:protein import into peroxisome membrane,BP	Peroxisomal membrane protein (PMP); required for proper localization and stability of PMPs; anchors peroxisome retention factor Inp1p at the peroxisomal membrane; interacts with Pex19p	1.25328	1.20191	1.30198
YDR330W	UBX5	GO:0003674:molecular_function,MF;GO:0005634:nucleus,CC;GO:0005737:cytoplasm,CC;GO:0043161:proteasome-mediated ubiquitin-dependent protein catabolic process,BP	UBX domain-containing protein that interacts with Cdc48p; ubiquitin regulatory X is also known as UBX	1.06054	1.35084	1.6761
YDR334W	SWR1	GO:0000812:Swr1 complex,CC;GO:0005198:structural molecule activity,MF;GO:0005634:nucleus,CC;GO:0005829:cytosol,CC;GO:0006338:chromatin remodeling,BP;GO:0043486:histone exchange,BP	Swi2/FSnf2-related ATPase; structural component of the SWR1 complex, which exchanges histone variant H2AZ (Htz1p) for chromatin-bound histone H2A; relocalizes to the cytosol in response to hypoxia; chronological aging factor that mediates lifespan extension by dietary restriction	1.32388	1.90603	1.43188
YDR339C	FCF1	GO:0000447:endonucleolytic cleavage in ITS1 to separate SSU-rRNA from 5.8S rRNA and LSU-rRNA from tricistronic rRNA transcript (SSU-rRNA, 5.8S rRNA, LSU-rRNA),BP;GO:0000472:endonucleolytic cleavage to generate mature 5'-end of SSU-rRNA from (SSU-rRNA, 5.8S rRNA, LSU-rRNA),BP;GO:0000480:endonucleolytic cleavage in 5'-ETS of tricistronic rRNA transcript (SSU-rRNA, 5.8S rRNA, LSU-rRNA),BP;GO:0003674…	Putative PINc domain nuclease; required for early cleavages of 35S pre-rRNA and maturation of 18S rRNA; component of the SSU (small subunit) processome involved in 40S ribosomal subunit biogenesis; copurifies with Faf1p	2.06063	1.24721	1.28284
YDR341C		GO:0004814:arginine-tRNA ligase activity,MF;GO:0005739:mitochondrion,CC;GO:0006420:arginyl-tRNA aminoacylation,BP	Arginyl-tRNA synthetase; the authentic, non-tagged protein is detected in highly purified mitochondria in high-throughput studies; YDR341C has a paralog, MSR1, that arose from the whole genome duplication	-	-	-1.07919
YDR342C	HXT7	GO:0005353:fructose transmembrane transporter activity,MF;GO:0005355:glucose transmembrane transporter activity,MF;GO:0005739:mitochondrion,CC;GO:0005886:plasma membrane,CC;GO:0008645:hexose transport,BP;GO:0015146:pentose transmembrane transporter activity,MF;GO:0015578:mannose transmembrane transporter activity,MF;GO:0016021:integral component of membrane,CC;GO:0055085:transmembrane transport,B…	High-affinity glucose transporter; member of the major facilitator superfamily, nearly identical to Hxt6p, expressed at high basal levels relative to other HXTs, expression repressed by high glucose levels; HXT7 has a paralog, HXT4, that arose from the whole genome duplication	2.43327	1.95589	1.91607
YDR343C	HXT6	GO:0005353:fructose transmembrane transporter activity,MF;GO:0005355:glucose transmembrane transporter activity,MF;GO:0005739:mitochondrion,CC;GO:0005886:plasma membrane,CC;GO:0008645:hexose transport,BP;GO:0015578:mannose transmembrane transporter activity,MF;GO:0016021:integral component of membrane,CC;GO:0055085:transmembrane transport,BP;GO:0071944:cell periphery,CC	High-affinity glucose transporter; member of the major facilitator superfamily, nearly identical to Hxt7p, expressed at high basal levels relative to other HXTs, repression of expression by high glucose requires SNF3; HXT6 has a paralog, HXT1, that arose from the whole genome duplication	2.42625	1.92815	1.66243
YDR345C	HXT3	GO:0005353:fructose transmembrane transporter activity,MF;GO:0005355:glucose transmembrane transporter activity,MF;GO:0005886:plasma membrane,CC;GO:0008645:hexose transport,BP;GO:0015578:mannose transmembrane transporter activity,MF;GO:0016021:integral component of membrane,CC;GO:0055085:transmembrane transport,BP;GO:0071944:cell periphery,CC	Low affinity glucose transporter of the major facilitator superfamily; expression is induced in low or high glucose conditions; HXT3 has a paralog, HXT5, that arose from the whole genome duplication	-	-	-1.23804
YDR351W	SBE2	GO:0003674:molecular_function,MF;GO:0005794:Golgi apparatus,CC;GO:0031505:fungal-type cell wall organization,BP	Protein required for bud growth; involved in transport of cell wall components from the Golgi to the cell surface; SBE2 has a paralog, SBE22, that arose from the whole genome duplication	-	1.12136	1.15997
YDR354C-A		GO:0003674:molecular_function,MF;GO:0005575:cellular_component,CC;GO:0008150:biological_process,BP	Dubious open reading frame; unlikely to encode a functional protein, based on available experimental and comparative sequence data; completely overlaps TRP4; identified by gene-trapping, microarray-based expression analysis, and genome-wide homology searching	-	-1.08984	-
YDR354W	TRP4	GO:0000162:tryptophan biosynthetic process,BP;GO:0004048:anthranilate phosphoribosyltransferase activity,MF;GO:0005634:nucleus,CC;GO:0005737:cytoplasm,CC	Anthranilate phosphoribosyl transferase; transferase of the tryptophan biosynthetic pathway; catalyzes the phosphoribosylation of anthranilate; subject to the general control system of amino acid biosynthesis	-	-1.03094	-
YDR355C		GO:0003674:molecular_function,MF;GO:0005575:cellular_component,CC;GO:0008150:biological_process,BP	Dubious open reading frame; unlikely to encode a functional protein, based on available experimental and comparative sequence data; partially overlaps the verified essential ORF SPC110/FYDR356W	-1.12694	-	-
YDR357C	CNL1	GO:0003674:molecular_function,MF;GO:0005737:cytoplasm,CC;GO:0007032:endosome organization,BP;GO:0031083:BLOC-1 complex,CC;GO:0032880:regulation of protein localization,BP	Subunit of the BLOC-1 complex involved in endosomal maturation; interacts with Msb3p; null mutant is sensitive to drug inducing secretion of vacuolar cargo; green fluorescent protein (GFP)-fusion protein localizes to the cytoplasm	-1.17588	-	-1.30698
YDR358W	GGA1	GO:0005802:trans-Golgi network,CC;GO:0005829:cytosol,CC;GO:0006895:Golgi to endosome transport,BP;GO:0006896:Golgi to vacuole transport,BP;GO:0043130:ubiquitin binding,MF;GO:0043328:protein targeting to vacuole involved in ubiquitin-dependent protein catabolic process via the multivesicular body sorting pathway,BP	Golgi-localized protein with homology to gamma-adaptin; interacts with and regulates Arf1p and Arf2p in a GTP-dependent manner in order to facilitate traffic through the late Golgi; GGA1 has a paralog, GGA2, that arose from the whole genome duplication	-	-	1.23875
YDR361C	BCP1	GO:0000055:ribosomal large subunit export from nucleus,BP;GO:0003674:molecular_function,MF;GO:0005634:nucleus,CC;GO:0005737:cytoplasm,CC;GO:0006611:protein export from nucleus,BP	Essential protein involved in nuclear export of Mss4p; Mss4p is a lipid kinase that generates phosphatidylinositol 4,5-biphosphate and plays a role in actin cytoskeleton organization and vesicular transport	-	-	-1.00691
YDR363W-A	SEM1	GO:0003674:molecular_function,MF;GO:0005634:nucleus,CC;GO:0005829:cytosol,CC;GO:0006406:mRNA export from nucleus,BP;GO:0006511:ubiquitin-dependent protein catabolic process,BP;GO:0006887:exocytosis,BP;GO:0008541:proteasome regulatory particle, lid subcomplex,CC;GO:0016578:histone deubiquitination,BP;GO:0030447:filamentous growth,BP;GO:0034515:proteasome storage granule,CC;GO:0035753:maintenance o…	19S proteasome regulatory particle lid subcomplex component; role in Ub-dependent proteolysis and proteasome stability; involved in TREX-2 mediated mRNA export, and in the prevention of transcription-associated genome instability; ubiquitinated by Nedd4-like E3-ligase, Rsp5p; human ortholog DSS1, a BRCA1 binding protein implicated in cancer, complements the yeast null; drives trinucleotide repeat…	-	1.17548	1.20235
YDR381C-A		GO:0003674:molecular_function,MF;GO:0005739:mitochondrion,CC;GO:0005741:mitochondrial outer membrane,CC;GO:0008150:biological_process,BP	Protein of unknown function; localized to the mitochondrial outer membrane	-	-1.05906	-
YDR382W	RPP2B	GO:0000324:fungal-type vacuole,CC;GO:0002181:cytoplasmic translation,BP;GO:0003735:structural constituent of ribosome,MF;GO:0022625:cytosolic large ribosomal subunit,CC;GO:0030295:protein kinase activator activity,MF;GO:0045860:positive regulation of protein kinase activity,BP	Ribosomal protein P2 beta; a component of the ribosomal stalk, which is involved in the interaction between translational elongation factors and the ribosome; free (non-ribosomal) P2 stimulates the phosphorylation of the eIF2 alpha subunit (Sui2p) by Gcn2p; regulates the accumulation of P1 (Rpp1Ap and Rpp1Bp) in the cytoplasm	-	-	-1.18886
YDR384C	ATO3	GO:0005739:mitochondrion,CC;GO:0005886:plasma membrane,CC;GO:0008519:ammonium transmembrane transporter activity,MF;GO:0015696:ammonium transport,BP;GO:0016021:integral component of membrane,CC;GO:0019740:nitrogen utilization,BP;GO:0055085:transmembrane transport,BP;GO:0071944:cell periphery,CC	Plasma membrane protein, putative ammonium transporter; regulation pattern suggests a possible role in export of ammonia from the cell; phosphorylated in mitochondria; member of the TC 9.B.33 YaaH family of putative transporters	-1.94497	-2.82296	-1.92853
YDR385W	EFT2	GO:0003746:translation elongation factor activity,MF;GO:0005829:cytosol,CC;GO:0005840:ribosome,CC;GO:0006414:translational elongation,BP;GO:0045901:positive regulation of translational elongation,BP	Elongation factor 2 (EF-2), also encoded by EFT1; catalyzes ribosomal translocation during protein synthesis; contains diphthamide, the unique posttranslationally modified histidine residue specifically ADP-ribosylated by diphtheria toxin; EFT2 has a paralog, EFT1, that arose from the whole genome duplication	-	-1.35364	-1.86739
YDR394W	RPT3	GO:0006511:ubiquitin-dependent protein catabolic process,BP;GO:0008540:proteasome regulatory particle, base subcomplex,CC;GO:0016887:ATPase activity,MF;GO:0045899:positive regulation of RNA polymerase II transcriptional preinitiation complex assembly,BP;GO:0070682:proteasome regulatory particle assembly,BP	ATPase of the 19S regulatory particle of the 26S proteasome; one of ATPases of the regulatory particle; involved in the degradation of ubiquitinated substrates; substrate of N-acetyltransferase B	-	-	1.16894
YDR398W	UTP5	GO:0000462:maturation of SSU-rRNA from tricistronic rRNA transcript (SSU-rRNA, 5.8S rRNA, LSU-rRNA),BP;GO:0003674:molecular_function,MF;GO:0005730:nucleolus,CC;GO:0032040:small-subunit processome,CC;GO:0033553:rDNA heterochromatin,CC;GO:0034455:t-UTP complex,CC;GO:0045943:positive regulation of transcription from RNA polymerase I promoter,BP	Subunit of U3-containing Small Subunit (SSU) processome complex; involved in production of 18S rRNA and assembly of small ribosomal subunit	-	-	-1.09809
YDR399W	HPT1	GO:0004422:hypoxanthine phosphoribosyltransferase activity,MF;GO:0005634:nucleus,CC;GO:0005737:cytoplasm,CC;GO:0032263:GMP salvage,BP;GO:0032264:IMP salvage,BP	Dimeric hypoxanthine-guanine phosphoribosyltransferase; catalyzes the transfer of the phosphoribosyl portion of 5-phosphoribosyl-alpha-1-pyrophosphate to a purine base (either guanine or hypoxanthine) to form pyrophosphate and a purine nucleotide (either guanosine monophosphate or inosine monophosphate); mutations in the human homolog HPRT1 can cause Lesch-Nyhan syndrome and Kelley-Seegmiller syn…	-2.44395	-1.86361	-2.33267
YDR402C	DIT2	GO:0005575:cellular_component,CC;GO:0016491:oxidoreductase activity,MF;GO:0030476:ascospore wall assembly,BP	N-formyltyrosine oxidase; sporulation-specific microsomal enzyme involved in the production of N,N-bisformyl dityrosine required for spore wall maturation, homologous to cytochrome P-450s; SWAT-GFP and mCherry fusion proteins localize to the endoplasmic reticulum and vacuole respectively	-1.05912	-	-
YDR408C	ADE8	GO:0004644:phosphoribosylglycinamide formyltransferase activity,MF;GO:0005634:nucleus,CC;GO:0005737:cytoplasm,CC;GO:0006164:purine nucleotide biosynthetic process,BP;GO:0006189:'de novo' IMP biosynthetic process,BP;GO:0046084:adenine biosynthetic process,BP	Phosphoribosyl-glycinamide transformylase; catalyzes a step in the 'de novo' purine nucleotide biosynthetic pathway	-1.15165	-	-
YDR417C		GO:0003674:molecular_function,MF;GO:0008150:biological_process,BP;GO:0016021:integral component of membrane,CC	Dubious open reading frame; unlikely to encode a functional protein, based on available experimental and comparative sequence data; partially overlaps the verified ORF RPL12B/FYDR418W	-	-1.21347	-1.61144
YDR418W	RPL12B	GO:0000027:ribosomal large subunit assembly,BP;GO:0002181:cytoplasmic translation,BP;GO:0003735:structural constituent of ribosome,MF;GO:0022625:cytosolic large ribosomal subunit,CC;GO:0030687:preribosome, large subunit precursor,CC	Ribosomal 60S subunit protein L12B; rpl12a rpl12b double mutant exhibits slow growth and slow translation; homologous to mammalian ribosomal protein L12 and bacterial L11; RPL12B has a paralog, RPL12A, that arose from the whole genome duplication	-	-1.18985	-1.62379
YDR419W	RAD30	GO:0003887:DNA-directed DNA polymerase activity,MF;GO:0005634:nucleus,CC;GO:0005657:replication fork,CC;GO:0005739:mitochondrion,CC;GO:0007059:chromosome segregation,BP;GO:0007064:mitotic sister chromatid cohesion,BP;GO:0042276:error-prone translesion synthesis,BP;GO:0070987:error-free translesion synthesis,BP	DNA polymerase eta; involved in translesion synthesis during post-replication repair; catalyzes the synthesis of DNA opposite cyclobutane pyrimidine dimers and other lesions; involved in formation of post-replicative damage-induced genome-wide cohesion; may also have a role in protection against mitochondrial mutagenesis; mutations in human pol eta are responsible for XPV	-1.46412	-1.29978	-
YDR422C	SIP1	GO:0000324:fungal-type vacuole,CC;GO:0004679:AMP-activated protein kinase activity,MF;GO:0006468:protein phosphorylation,BP;GO:0007165:signal transduction,BP;GO:0031588:nucleotide-activated protein kinase complex,CC;GO:0043254:regulation of protein complex assembly,BP	Alternate beta-subunit of the Snf1p kinase complex; may confer substrate specificity; vacuolar protein containing KIS (Kinase-Interacting Sequence) and ASC (Association with Snf1 kinase Complex) domains involved in protein interactions	-1.18491	-1.12086	-
YDR425W	SNX41	GO:0005768:endosome,CC;GO:0032266:phosphatidylinositol-3-phosphate binding,MF;GO:0035091:phosphatidylinositol binding,MF;GO:0042147:retrograde transport, endosome to Golgi,BP	Sorting nexin; involved in the retrieval of late-Golgi SNAREs from the post-Golgi endosome to the trans-Golgi network; interacts with Snx4p	-	1.14301	1.45811
YDR426C		GO:0003674:molecular_function,MF;GO:0005575:cellular_component,CC;GO:0008150:biological_process,BP	Dubious open reading frame; unlikely to encode a functional protein, based on available experimental and comparative sequence data; partially overlaps the verified ORF SNX41	-	1.02023	1.60895
YDR427W	RPN9	GO:0005198:structural molecule activity,MF;GO:0005634:nucleus,CC;GO:0005829:cytosol,CC;GO:0006511:ubiquitin-dependent protein catabolic process,BP;GO:0008541:proteasome regulatory particle, lid subcomplex,CC;GO:0034515:proteasome storage granule,CC;GO:0043248:proteasome assembly,BP	Non-ATPase regulatory subunit of the 26S proteasome; similar to putative proteasomal subunits in other species; null mutant is temperature sensitive and exhibits cell cycle and proteasome assembly defects; protein abundance increases in response to DNA replication stress; relocalizes to the cytosol in response to hypoxia	1.13571	1.46381	1.51688
YDR429C	TIF35	GO:0002188:translation reinitiation,BP;GO:0003743:translation initiation factor activity,MF;GO:0005852:eukaryotic translation initiation factor 3 complex,CC;GO:0006413:translational initiation,BP;GO:0006415:translational termination,BP;GO:0010494:cytoplasmic stress granule,CC;GO:0043614:multi-eIF complex,CC	eIF3g subunit of the eukaryotic translation initiation factor 3 (eIF3); subunit of the core complex of eIF3; is essential for translation; stimulates resumption of ribosomal scanning during translation reinitiation; eIF3 is also involved in programmed stop codon readthrough	1.15746	-	-
YDR431W		GO:0003674:molecular_function,MF;GO:0005575:cellular_component,CC;GO:0008150:biological_process,BP	Dubious open reading frame; unlikely to encode a functional protein, based on available experimental and comparative sequence data	1.30494	1.10333	1.04155
YDR437W	GPI19	GO:0000506:glycosylphosphatidylinositol-N-acetylglucosaminyltransferase (GPI-GnT) complex,CC;GO:0005635:nuclear envelope,CC;GO:0005783:endoplasmic reticulum,CC;GO:0006506:GPI anchor biosynthetic process,BP;GO:0008194:UDP-glycosyltransferase activity,MF;GO:0030176:integral component of endoplasmic reticulum membrane,CC	Subunit of GPI-GlcNAc transferase involved in synthesis of GlcNAc-PI; N-acetylglucosaminyl phosphatidylinositol (GlcNAc-PI) is the first intermediate in glycosylphosphatidylinositol (GPI) anchor synthesis; shares similarity with mammalian PIG-P	-1.02386	-	-
YDR446W	ECM11	GO:0000795:synaptonemal complex,CC;GO:0003674:molecular_function,MF;GO:0005634:nucleus,CC;GO:0007131:reciprocal meiotic recombination,BP;GO:0070193:synaptonemal complex organization,BP;GO:1990414:replication-born double-strand break repair via sister chromatid exchange,BP	Meiosis-specific protein; component of the Synaptonemal Complex (SC) along with Gmc2p; required for efficient crossover formation and for the efficient loading of the SC transverse filament protein, Zip1p; is SUMOlytaed in a Gmc2p manner, and SUMOylation is required for its function in meiosis; GFP fusion protein is present in discrete clusters in the nucleus throughout mitosis; may be involved i…	1.37594	1.48422	-
YDR447C	RPS17B	GO:0000028:ribosomal small subunit assembly,BP;GO:0002181:cytoplasmic translation,BP;GO:0003735:structural constituent of ribosome,MF;GO:0022627:cytosolic small ribosomal subunit,CC	Ribosomal protein 51 (rp51) of the small (40s) subunit; homologous to mammalian ribosomal protein S17, no bacterial homolog; RPS17B has a paralog, RPS17A, that arose from the whole genome duplication; protein abundance increases in response to DNA replication stress	-	-	-1.28938
YDR448W	ADA2	GO:0000124:SAGA complex,CC;GO:0000183:chromatin silencing at rDNA,BP;GO:0001786:phosphatidylserine binding,MF;GO:0003682:chromatin binding,MF;GO:0003713:transcription coactivator activity,MF;GO:0004402:histone acetyltransferase activity,MF;GO:0005671:Ada2/Gcn5/Ada3 transcription activator complex,CC;GO:0006325:chromatin organization,BP;GO:0006348:chromatin silencing at telomere,BP;GO:0006357:regu…	Transcription coactivator; component of the ADA and SAGA transcriptional adaptor/FHAT (histone acetyltransferase) complexes	-1.19843	-1.1152	-
YDR450W	RPS18A	GO:0000447:endonucleolytic cleavage in ITS1 to separate SSU-rRNA from 5.8S rRNA and LSU-rRNA from tricistronic rRNA transcript (SSU-rRNA, 5.8S rRNA, LSU-rRNA),BP;GO:0002181:cytoplasmic translation,BP;GO:0003735:structural constituent of ribosome,MF;GO:0005737:cytoplasm,CC;GO:0005739:mitochondrion,CC;GO:0006407:rRNA export from nucleus,BP;GO:0022627:cytosolic small ribosomal subunit,CC	Protein component of the small (40S) ribosomal subunit; homologous to mammalian ribosomal protein S18 and bacterial S13; RPS18A has a paralog, RPS18B, that arose from the whole genome duplication; protein increases in abundance and relocalizes from cytoplasm to nuclear foci upon DNA replication stress	-	-	-1.17052
YDR451C	YHP1	GO:0000122:negative regulation of transcription from RNA polymerase II promoter,BP;GO:0000790:nuclear chromatin,CC;GO:0000977:RNA polymerase II regulatory region sequence-specific DNA binding,MF;GO:0001191:transcriptional repressor activity, RNA polymerase II transcription factor binding,MF;GO:0071930:negative regulation of transcription involved in G1/S transition of mitotic cell cycle,BP	Homeobox transcriptional repressor; binds Mcm1p and early cell cycle box (ECB) elements of cell cycle regulated genes, thereby restricting ECB-mediated transcription to the M/FG1 interval; YHP1 has a paralog, YOX1, that arose from the whole genome duplication	-	-	-1.12298
YDR454C	GUK1	GO:0004385:guanylate kinase activity,MF;GO:0005634:nucleus,CC;GO:0005737:cytoplasm,CC;GO:0046711:GDP biosynthetic process,BP	Guanylate kinase; converts GMP to GDP; required for growth and mannose outer chain elongation of cell wall N-linked glycoproteins	1.04466	-	-
YDR459C	PFA5	GO:0005886:plasma membrane,CC;GO:0016021:integral component of membrane,CC;GO:0016409:palmitoyltransferase activity,MF;GO:0018345:protein palmitoylation,BP;GO:0071944:cell periphery,CC	Palmitoyltransferase with autoacylation activity; likely functions in pathway(s) outside Ras; member of a family of putative palmitoyltransferases containing an Asp-His-His-Cys-cysteine rich (DHHC-CRD) domain	-1.445	-1.11647	-1.00771
YDR461C-A		GO:0003674:molecular_function,MF;GO:0005575:cellular_component,CC;GO:0008150:biological_process,BP	Putative protein of unknown function	-1.10333	-	-
YDR465C	RMT2	GO:0005634:nucleus,CC;GO:0005737:cytoplasm,CC;GO:0018216:peptidyl-arginine methylation,BP;GO:0019702:protein-arginine N5-methyltransferase activity,MF	Arginine N5 methyltransferase; methylates ribosomal protein Rpl12 (L12) on Arg67; relative distribution to the nucleus increases upon DNA replication stress	1.25136	-	-
YDR468C	TLG1	GO:0005484:SNAP receptor activity,MF;GO:0005768:endosome,CC;GO:0005802:trans-Golgi network,CC;GO:0006897:endocytosis,BP;GO:0006906:vesicle fusion,BP;GO:0031201:SNARE complex,CC	Essential t-SNARE that mediates fusion of vesicles with the late Golgi; forms a complex with Tlg2p and Vti1p; mediates fusion of endosome-derived vesicles with the late Golgi; binds the docking complex VFT (Vps fifty-three) through interaction with Vps51p	-	-	-1.04092
YDR471W	RPL27B	GO:0002181:cytoplasmic translation,BP;GO:0003735:structural constituent of ribosome,MF;GO:0022625:cytosolic large ribosomal subunit,CC;GO:0030687:preribosome, large subunit precursor,CC	Ribosomal 60S subunit protein L27B; homologous to mammalian ribosomal protein L27, no bacterial homolog; RPL27B has a paralog, RPL27A, that arose from the whole genome duplication	-	-1.39463	-1.81163
YDR478W	SNM1	GO:0000172:ribonuclease MRP complex,CC;GO:0006364:rRNA processing,BP;GO:0006397:mRNA processing,BP;GO:0030541:plasmid partitioning,BP;GO:0042134:rRNA primary transcript binding,MF	Ribonuclease MRP complex subunit; ribonuclease (RNase) MRP cleaves pre-rRNA and has a role in cell cycle-regulated degradation of daughter cell-specific mRNAs; binds to the NME1 RNA subunit of RNase MRP	1.0969	-	-
YDR488C	PAC11	GO:0005868:cytoplasmic dynein complex,CC;GO:0005881:cytoplasmic microtubule,CC;GO:0008574:ATP-dependent microtubule motor activity, plus-end-directed,MF;GO:0030473:nuclear migration along microtubule,BP;GO:0040001:establishment of mitotic spindle localization,BP;GO:2000582:positive regulation of ATP-dependent microtubule motor activity, plus-end-directed,BP	Dynein intermediate chain, microtubule motor protein; required for intracellular transport and cell division; acts in cytoplasmic dynein pathway; forms complex with dynein light chain Dyn2p that promotes Dyn1p homodimerization and potentiates motor processivity; Dyn2p-Pac11p complex is also important for interaction of dynein motor complex with dynactin complex; forms cortical cytoplasmic microtu…	-1.183	-	-
YDR489W	SLD5	GO:0000727:double-strand break repair via break-induced replication,BP;GO:0000811:GINS complex,CC;GO:0003674:molecular_function,MF;GO:0006261:DNA-dependent DNA replication,BP;GO:0031261:DNA replication preinitiation complex,CC;GO:0031298:replication fork protection complex,CC	Subunit of the GINS complex (Sld5p, Psf1p, Psf2p, Psf3p); complex is localized to DNA replication origins and implicated in assembly of the DNA replication machinery	-1.19245	-	-1.09503
YDR490C	PKH1	GO:0000196:MAPK cascade involved in cell wall organization or biogenesis,BP;GO:0004672:protein kinase activity,MF;GO:0004674:protein serine/threonine kinase activity,MF;GO:0005829:cytosol,CC;GO:0005938:cell cortex,CC;GO:0006468:protein phosphorylation,BP;GO:0006897:endocytosis,BP;GO:0018105:peptidyl-serine phosphorylation,BP;GO:0032126:eisosome,CC;GO:0032511:late endosome to vacuole transport via…	Serine/Fthreonine protein kinase; involved in sphingolipid-mediated signaling pathway that controls endocytosis; activates Ypk1p and Ykr2p, components of signaling cascade required for maintenance of cell wall integrity; contains a PH-like domain; redundant with Pkh2p; PKH1 has a paralog, PKH2, that arose from the whole genome duplication	-1.28762	-1.23328	-
YDR497C	ITR1	GO:0000324:fungal-type vacuole,CC;GO:0000329:fungal-type vacuole membrane,CC;GO:0005365:myo-inositol transmembrane transporter activity,MF;GO:0005886:plasma membrane,CC;GO:0007124:pseudohyphal growth,BP;GO:0015798:myo-inositol transport,BP;GO:0016020:membrane,CC;GO:0016021:integral component of membrane,CC;GO:0055085:transmembrane transport,BP;GO:0071944:cell periphery,CC	Myo-inositol transporter; member of the sugar transporter superfamily; expression is repressed by inositol and choline via Opi1p and derepressed via Ino2p and Ino4p; relative distribution to the vacuole increases upon DNA replication stress; ITR1 has a paralog, ITR2, that arose from the whole genome duplication	-2.38777	-3.0065	-3.90487
YDR501W	PLM2	GO:0000790:nuclear chromatin,CC;GO:0003682:chromatin binding,MF;GO:0006974:cellular response to DNA damage stimulus,BP	Putative transcription factor, contains Forkhead Associated domain; found associated with chromatin; target of SBF transcription factor; induced in response to DNA damaging agents and deletion of telomerase; PLM2 has a paralog, TOS4, that arose from the whole genome duplication	-1.24077	-	-
YDR502C	SAM2	GO:0004478:methionine adenosyltransferase activity,MF;GO:0006555:methionine metabolic process,BP;GO:0006556:S-adenosylmethionine biosynthetic process,BP;GO:0010494:cytoplasmic stress granule,CC	S-adenosylmethionine synthetase; catalyzes transfer of the adenosyl group of ATP to the sulfur atom of methionine; comparative analysis suggests that a mitochondrially targeted form may result from translation starting at a non-canonical codon upstream of the annotated start codon	-2.98939	-2.31627	-3.37368
YDR506C	GMC1	GO:0003674:molecular_function,MF;GO:0005575:cellular_component,CC;GO:0007126:meiotic nuclear division,BP;GO:0070193:synaptonemal complex organization,BP	Protein involved in meiotic progression; mutants are delayed in meiotic nuclear division and are defective in synaptonemal complex assembly; possible membrane-localized protein; SWAT-GFP and mCherry fusion proteins localize to the endoplasmic reticulum and vacuole respectively	1.01763	-	-
YDR508C	GNP1	GO:0005739:mitochondrion,CC;GO:0005783:endoplasmic reticulum,CC;GO:0005886:plasma membrane,CC;GO:0005935:cellular bud neck,CC;GO:0006865:amino acid transport,BP;GO:0015171:amino acid transmembrane transporter activity,MF;GO:0015193:L-proline transmembrane transporter activity,MF;GO:0016021:integral component of membrane,CC;GO:0055085:transmembrane transport,BP;GO:0071944:cell periphery,CC	High-affinity glutamine permease; also transports Leu, Ser, Thr, Cys, Met and Asn; expression is fully dependent on Grr1p and modulated by the Ssy1p-Ptr3p-Ssy5p (SPS) sensor of extracellular amino acids; GNP1 has a paralog, AGP1, that arose from the whole genome duplication	-1.52085	-2.32253	-2.1938
YDR509W		GO:0003674:molecular_function,MF;GO:0005575:cellular_component,CC;GO:0008150:biological_process,BP	Dubious open reading frame; unlikely to encode a functional protein, based on available experimental and comparative sequence data	-1.60323	-2.35718	-2.06457
YDR515W	SLF1	GO:0003723:RNA binding,MF;GO:0003729:mRNA binding,MF;GO:0005737:cytoplasm,CC;GO:0005844:polysome,CC;GO:0006417:regulation of translation,BP;GO:0006878:cellular copper ion homeostasis,BP;GO:0010494:cytoplasmic stress granule,CC	RNA binding protein that associates with polysomes; may be involved in regulating mRNA translation; involved in the copper-dependent mineralization of copper sulfide complexes on cell surface in cells cultured in copper salts; SLF1 has a paralog, SRO9, that arose from the whole genome duplication; protein abundance increases in response to DNA replication stress	1.82105	2.08694	1.48943
YDR516C	EMI2	GO:0003674:molecular_function,MF;GO:0005737:cytoplasm,CC;GO:0030437:ascospore formation,BP;GO:0045944:positive regulation of transcription from RNA polymerase II promoter,BP	Non-essential protein of unknown function; required for transcriptional induction of the early meiotic-specific transcription factor IME1; required for sporulation; expression regulated by glucose-repression transcription factors Mig1/F2p; EMI2 has a paralog, GLK1, that arose from the whole genome duplication; protein abundance increases in response to DNA replication stress	1.53886	1.19806	1.83769
YDR523C	SPS1	GO:0004672:protein kinase activity,MF;GO:0005628:prospore membrane,CC;GO:0005634:nucleus,CC;GO:0005737:cytoplasm,CC;GO:0006468:protein phosphorylation,BP;GO:0030437:ascospore formation,BP;GO:0030476:ascospore wall assembly,BP;GO:0032120:ascospore-type prospore membrane assembly,BP	Putative protein serine/Fthreonine kinase; localizes to the nucleus and cytoplasm; required for efficient spore packaging, prospore membrane development and closure and localization of enzymes involved in spore wall synthesis; interacts with and required for Ssp1p phosphorylation and turnover; member of the GCKIII subfamily of STE20 kinases; multiply phosphorylated on S/FT residues; interacts wit…	-2.35023	-2.43984	-1.95922
YDR524W-C		GO:0003674:molecular_function,MF;GO:0005575:cellular_component,CC;GO:0008150:biological_process,BP	Putative protein of unknown function; small ORF identified by SAGE; deletion strains are moderately sensitive to the radiomimetic drug bleomycin	-	1.19523	-
YDR525W	API2	GO:0003674:molecular_function,MF;GO:0005575:cellular_component,CC;GO:0008150:biological_process,BP	Putative protein of unknown function; conserved among S. cerevisiae strains; not conserved in closely related Saccharomyces species; 26/5 of ORF overlaps the dubious ORF YDR524C-A; insertion mutation in a cdc34-2 mutant background causes altered bud morphology	-1.75565	-2.0508	-1.17072
YDR529C	QCR7	GO:0005739:mitochondrion,CC;GO:0005750:mitochondrial respiratory chain complex III,CC;GO:0006122:mitochondrial electron transport, ubiquinol to cytochrome c,BP;GO:0008121:ubiquinol-cytochrome-c reductase activity,MF;GO:0009060:aerobic respiration,BP;GO:0016021:integral component of membrane,CC;GO:0034551:mitochondrial respiratory chain complex III assembly,BP	Subunit 7 of ubiquinol cytochrome-c reductase (Complex III); Complex III is a component of the mitochondrial inner membrane electron transport chain; oriented facing the mitochondrial matrix; N-terminus appears to play a role in complex assembly	-	-	-1.09475
YDR533C	HSP31	GO:0000932:P-body,CC;GO:0010494:cytoplasmic stress granule,CC;GO:0019172:glyoxalase III activity,MF;GO:0019243:methylglyoxal catabolic process to D-lactate via S-lactoyl-glutathione,BP;GO:0031669:cellular response to nutrient levels,BP;GO:0034599:cellular response to oxidative stress,BP	Methylglyoxalase that converts methylglyoxal to D-lactate; involved in oxidative stress resistance, diauxic shift, and stationary phase survival; has similarity to E. coli Hsp31 and C. albicans Glx3p; member of the DJ-1/FThiJ/FPfpI superfamily, which includes human DJ-1 involved in Parkinson's disease and cancer; exists as a dimer and contains a putative metal-binding site; protein abundance incr…	-1.12838	-1.16802	-
YDR540C	IRC4	GO:0003674:molecular_function,MF;GO:0005634:nucleus,CC;GO:0005737:cytoplasm,CC;GO:0006312:mitotic recombination,BP;GO:1990414:replication-born double-strand break repair via sister chromatid exchange,BP	Protein of unknown function; null mutant displays increased levels of spontaneous Rad52p foci; green fluorescent protein (GFP)-fusion protein localizes to the cytoplasm and nucleus	-	1.23737	1.12672
YEL008W		GO:0003674:molecular_function,MF;GO:0005575:cellular_component,CC;GO:0008150:biological_process,BP	Putative protein of unknown function; conserved among S. cerevisiae strains; YEL008W is not an essential gene; predicted to be involved in metabolism	-	-	1.06544
YEL011W	GLC3	GO:0003844:1,4-alpha-glucan branching enzyme activity,MF;GO:0005737:cytoplasm,CC;GO:0005978:glycogen biosynthetic process,BP	Glycogen branching enzyme, involved in glycogen accumulation; green fluorescent protein (GFP)-fusion protein localizes to the cytoplasm in a punctate pattern; relocalizes from nucleus to cytoplasmic foci upon DNA replication stress; glycogen accumulation defect of the null mutant is functionally complemented by human GBE1, which is associated with glycogen storage disease	-	1.20727	1.7757
YEL017C-A	PMP2	GO:0000329:fungal-type vacuole membrane,CC;GO:0003674:molecular_function,MF;GO:0006812:cation transport,BP;GO:0016020:membrane,CC;GO:0071944:cell periphery,CC	Proteolipid associated with plasma membrane H(/B)-ATPase (Pma1p); regulates plasma membrane H(/B)-ATPase activity; protein abundance increases in response to DNA replication stress; PMP2 has a paralog, PMP1, that arose from the whole genome duplication	-	-1.06833	-
YEL017W	GTT3	GO:0003674:molecular_function,MF;GO:0008150:biological_process,BP;GO:0034399:nuclear periphery,CC	Protein of unknown function may be involved in glutathione metabolism; function suggested by computational analysis of large-scale protein-protein interaction data; N- and C-terminal fusion proteins localize to the cell periphery	-1.0503	-1.54703	-1.35942
YEL020C	PXP1	GO:0003674:molecular_function,MF;GO:0005737:cytoplasm,CC;GO:0005777:peroxisome,CC;GO:0008150:biological_process,BP	Peroxisomal matrix protein; well-conserved in fungi; contains tripartite homology domain of thiamine pyrophosphate (TPP) enzymes; targeted to peroxisomes by Pex5p; contains low sequence identity with Pdc1p; mRNA identified as translated by ribosome profiling data	-	-	1.14246
YEL021W	URA3	GO:0004590:orotidine-5'-phosphate decarboxylase activity,MF;GO:0005829:cytosol,CC;GO:0006207:'de novo' pyrimidine nucleobase biosynthetic process,BP;GO:0006222:UMP biosynthetic process,BP	Orotidine-5'-phosphate (OMP) decarboxylase; catalyzes the sixth enzymatic step in the de novo biosynthesis of pyrimidines, converting OMP into uridine monophosphate (UMP); converts 5-FOA into 5-fluorouracil, a toxic compound	1.72248	1.72925	1.69298
YEL032C-A		GO:0003674:molecular_function,MF;GO:0005575:cellular_component,CC;GO:0008150:biological_process,BP	Protein of unknown function; identified by gene-trapping, microarray-based expression analysis, and genome-wide homology searching	-1.31097	-1.04914	-1.00713
YEL032W	MCM3	GO:0000727:double-strand break repair via break-induced replication,BP;GO:0003678:DNA helicase activity,MF;GO:0003682:chromatin binding,MF;GO:0003688:DNA replication origin binding,MF;GO:0005634:nucleus,CC;GO:0005656:nuclear pre-replicative complex,CC;GO:0005737:cytoplasm,CC;GO:0006267:pre-replicative complex assembly involved in nuclear cell cycle DNA replication,BP;GO:0006270:DNA replication in…	Protein involved in DNA replication; component of the Mcm2-7 hexameric helicase complex that binds chromatin as a part of the pre-replicative complex	-1.08497	-	-
YEL039C	CYC7	GO:0005739:mitochondrion,CC;GO:0005758:mitochondrial intermembrane space,CC;GO:0006122:mitochondrial electron transport, ubiquinol to cytochrome c,BP;GO:0006123:mitochondrial electron transport, cytochrome c to oxygen,BP;GO:0009055:electron carrier activity,MF	Cytochrome c isoform 2, expressed under hypoxic conditions; also known as iso-2-cytochrome c; electron carrier of the mitochondrial intermembrane space that transfers electrons from ubiquinone-cytochrome c oxidoreductase to cytochrome c oxidase during cellular respiration; protein abundance increases in response to DNA replication stress; CYC7 has a paralog, CYC1, that arose from the whole genome…	2.88522	2.36582	3.33856
YEL040W	UTR2	GO:0000144:cellular bud neck septin ring,CC;GO:0006037:cell wall chitin metabolic process,BP;GO:0009277:fungal-type cell wall,CC;GO:0016757:transferase activity, transferring glycosyl groups,MF;GO:0031505:fungal-type cell wall organization,BP	Chitin transglycosylase; functions in the transfer of chitin to beta(1-6) and beta(1-3) glucans in the cell wall; similar to and functionally redundant with Crh1; glycosylphosphatidylinositol (GPI)-anchored protein localized to bud neck	1.14133	-	-
YEL041W	YEF1	GO:0003951:NAD+ kinase activity,MF;GO:0005575:cellular_component,CC;GO:0006741:NADP biosynthetic process,BP;GO:0042736:NADH kinase activity,MF	ATP-NADH kinase; phosphorylates both NAD and NADH; homooctameric structure consisting of 60-kDa subunits; similar to Pos5p; overexpression complements certain pos5 phenotypes; YEF1 has a paralog, UTR1, that arose from the whole genome duplication	-1.40132	-1.00327	-
YEL046C	GLY1	GO:0004793:threonine aldolase activity,MF;GO:0005829:cytosol,CC;GO:0006545:glycine biosynthetic process,BP;GO:0006567:threonine catabolic process,BP;GO:0008732:L-allo-threonine aldolase activity,MF	Threonine aldolase; catalyzes the cleavage of L-allo-threonine and L-threonine to glycine; involved in glycine biosynthesis	-	-1.59741	-1.3125
YEL047C	FRD1	GO:0005739:mitochondrion,CC;GO:0005829:cytosol,CC;GO:0005840:ribosome,CC;GO:0005886:plasma membrane,CC;GO:0016156:fumarate reductase (NADH) activity,MF;GO:0071454:cellular response to anoxia,BP	Soluble fumarate reductase; required with isoenzyme Osm1p for anaerobic growth; may interact with ribosomes, based on co-purification experiments; authentic, non-tagged protein is detected in purified mitochondria in high-throughput studies; similar to Arxula adeninovorans fumarate reductase; protein abundance increases in response to DNA replication stress; FRD1 has a paralog, OSM1, that arose f…	-1.31146	-	-
YEL050W-A		GO:0003674:molecular_function,MF;GO:0005575:cellular_component,CC;GO:0008150:biological_process,BP	Dubious open reading frame unlikely to encode a functional protein; identified by fungal homology and RT-PCR	1.00463	-	-
YEL053W-A		GO:0003674:molecular_function,MF;GO:0008150:biological_process,BP;GO:0016021:integral component of membrane,CC	Dubious open reading frame; unlikely to encode a functional protein, based on available experimental and comparative sequence data; partially overlaps the verified gene RPL12A/FYEL054C	-	-1.49179	-1.95117
YEL054C	RPL12A	GO:0000027:ribosomal large subunit assembly,BP;GO:0002181:cytoplasmic translation,BP;GO:0003735:structural constituent of ribosome,MF;GO:0022625:cytosolic large ribosomal subunit,CC	Ribosomal 60S subunit protein L12A; rpl12a rpl12b double mutant exhibits slow growth and slow translation; homologous to mammalian ribosomal protein L12 and bacterial L11; RPL12A has a paralog, RPL12B, that arose from the whole genome duplication	-	-1.47224	-1.96343
YEL060C	PRB1	GO:0000324:fungal-type vacuole,CC;GO:0000328:fungal-type vacuole lumen,CC;GO:0004252:serine-type endopeptidase activity,MF;GO:0007039:protein catabolic process in the vacuole,BP;GO:0009267:cellular response to starvation,BP;GO:0030435:sporulation resulting in formation of a cellular spore,BP	Vacuolar proteinase B (yscB) with H3 N-terminal endopeptidase activity; serine protease of the subtilisin family; involved in protein degradation in the vacuole and required for full protein degradation during sporulation; activity inhibited by Pbi2p; protein abundance increases in response to DNA replication stress; PRB1 has a paralog, YSP3, that arose from the whole genome duplication	-2.25653	-1.38863	-1.22614
YEL063C	CAN1	GO:0005739:mitochondrion,CC;GO:0005783:endoplasmic reticulum,CC;GO:0005886:plasma membrane,CC;GO:0015174:basic amino acid transmembrane transporter activity,MF;GO:0015181:arginine transmembrane transporter activity,MF;GO:0015802:basic amino acid transport,BP;GO:0015809:arginine transport,BP;GO:0016021:integral component of membrane,CC;GO:0045121:membrane raft,CC;GO:0055085:transmembrane transport…	Plasma membrane arginine permease; requires phosphatidyl ethanolamine (PE) for localization, exclusively associated with lipid rafts; mutation confers canavanine resistance; CAN1 has a paralog, ALP1, that arose from the whole genome duplication	-1.95872	-1.79109	-1.22924
YEL065W	SIT1	GO:0000324:fungal-type vacuole,CC;GO:0005768:endosome,CC;GO:0006879:cellular iron ion homeostasis,BP;GO:0015344:siderophore uptake transmembrane transporter activity,MF;GO:0015891:siderophore transport,BP;GO:0016021:integral component of membrane,CC;GO:0031410:cytoplasmic vesicle,CC;GO:0055085:transmembrane transport,BP	Ferrioxamine B transporter; member of the ARN family of transporters that specifically recognize siderophore-iron chelates; transcription is induced during iron deprivation and diauxic shift; potentially phosphorylated by Cdc28p	-1.31081	-	-
YEL069C	HXT13	GO:0005353:fructose transmembrane transporter activity,MF;GO:0005355:glucose transmembrane transporter activity,MF;GO:0005783:endoplasmic reticulum,CC;GO:0005886:plasma membrane,CC;GO:0008645:hexose transport,BP;GO:0015578:mannose transmembrane transporter activity,MF;GO:0015795:sorbitol transport,BP;GO:0015797:mannitol transport,BP;GO:0016021:integral component of membrane,CC;GO:0055085:transmem…	Putative transmembrane polyol transporter; supports growth on and uptake of mannitol and sorbitol with moderate affinity when overexpressed in a strain deleted for hexose family members; minor hexose transport activity when overexpressed in a similar strain; induced by non-fermentable carbon sources; induced in low glucose, repressed in high glucose; HXT13 has a paralog, HXT17, that arose from a …	1.19812	1.0425	1.58444
YEL070W	DSF1	GO:0005575:cellular_component,CC;GO:0008150:biological_process,BP;GO:0046029:mannitol dehydrogenase activity,MF	Mannitol dehydrogenase; deletion suppresses mutation of mpt5; DSF1 has a paralog, MAN2, that arose from a segmental duplication	1.86651	2.74187	2.59214
YEL072W	RMD6	GO:0003674:molecular_function,MF;GO:0005575:cellular_component,CC;GO:0008150:biological_process,BP	Protein required for sporulation	-3.25345	-1.48111	-1.13939
YEL073C		GO:0003674:molecular_function,MF;GO:0005575:cellular_component,CC;GO:0008150:biological_process,BP	Putative protein of unknown function; located adjacent to ARS503 and the telomere on the left arm of chromosome V; regulated by inositol/Fcholine	-1.26976	-1.97236	-2.4267
YEL077C		GO:0004386:helicase activity,MF;GO:0005575:cellular_component,CC;GO:0008150:biological_process,BP	Helicase-like protein encoded within the telomeric Y' element	-1.88113	-	-
YEL077W-A		GO:0003674:molecular_function,MF;GO:0005575:cellular_component,CC;GO:0008150:biological_process,BP	Dubious open reading frame; unlikely to encode a functional protein, based on available experimental and comparative sequence data; identified by gene-trapping, microarray-based expression analysis, and genome-wide homology searching	-1.78172	-	-
YER001W	MNN1	GO:0000033:alpha-1,3-mannosyltransferase activity,MF;GO:0005794:Golgi apparatus,CC;GO:0006491:N-glycan processing,BP;GO:0006493:protein O-linked glycosylation,BP	Alpha-1,3-mannosyltransferase; integral membrane glycoprotein of the Golgi complex, required for addition of alpha1,3-mannose linkages to N-linked and O-linked oligosaccharides, one of five S. cerevisiae proteins of the MNN1 family	-1.14	-	-
YER005W	YND1	GO:0000139:Golgi membrane,CC;GO:0005794:Golgi apparatus,CC;GO:0006486:protein glycosylation,BP;GO:0016020:membrane,CC;GO:0017110:nucleoside-diphosphatase activity,MF;GO:0017111:nucleoside-triphosphatase activity,MF;GO:0030137:COPI-coated vesicle,CC	Apyrase with wide substrate specificity; helps prevent inhibition of glycosylation by hydrolyzing nucleoside tri- and diphosphates that inhibit glycotransferases; partially redundant with Gda1p; mediates adenovirus E4orf4-induced toxicity	-1.03285	-	-
YER006C-A		GO:0003674:molecular_function,MF;GO:0005575:cellular_component,CC;GO:0008150:biological_process,BP	Dubious open reading frame; unlikely to encode a functional protein, based on available experimental and comparative sequence data; partially overlaps the verified ORF PAC2/FYER007W	-1.66236	-1.87861	-1.71067
YER006W	NUG1	GO:0000055:ribosomal large subunit export from nucleus,BP;GO:0000463:maturation of LSU-rRNA from tricistronic rRNA transcript (SSU-rRNA, 5.8S rRNA, LSU-rRNA),BP;GO:0003723:RNA binding,MF;GO:0003729:mRNA binding,MF;GO:0003924:GTPase activity,MF;GO:0005634:nucleus,CC;GO:0005730:nucleolus,CC;GO:0030687:preribosome, large subunit precursor,CC	GTPase that associates with nuclear 60S pre-ribosomes; required for export of 60S ribosomal subunits from the nucleus	1.28182	-	-
YER007W	PAC2	GO:0005575:cellular_component,CC;GO:0006457:protein folding,BP;GO:0007021:tubulin complex assembly,BP;GO:0043014:alpha-tubulin binding,MF	Microtubule effector required for tubulin heterodimer formation; binds alpha-tubulin, required for normal microtubule function, null mutant exhibits cold-sensitive microtubules and sensitivity to benomyl	-1.13957	-1.13868	-
YER009W	NTF2	GO:0005635:nuclear envelope,CC;GO:0006606:protein import into nucleus,BP;GO:0006913:nucleocytoplasmic transport,BP;GO:0008536:Ran GTPase binding,MF;GO:0016021:integral component of membrane,CC	Nuclear envelope protein; interacts with GDP-bound Gsp1p and with proteins of the nuclear pore to transport Gsp1p into the nucleus where it is an essential player in nucleocytoplasmic transport	1.2448	-	-
YER011W	TIR1	GO:0000324:fungal-type vacuole,CC;GO:0005199:structural constituent of cell wall,MF;GO:0008150:biological_process,BP;GO:0009277:fungal-type cell wall,CC;GO:0071944:cell periphery,CC	Cell wall mannoprotein; expression is downregulated at acidic pH and induced by cold shock and anaerobiosis; abundance is increased in cells cultured without shaking; member of the Srp1p/FTip1p family of serine-alanine-rich proteins	2.68145	3.61217	4.31445
YER012W	PRE1	GO:0005634:nucleus,CC;GO:0005789:endoplasmic reticulum membrane,CC;GO:0010499:proteasomal ubiquitin-independent protein catabolic process,BP;GO:0019774:proteasome core complex, beta-subunit complex,CC;GO:0034515:proteasome storage granule,CC;GO:0043161:proteasome-mediated ubiquitin-dependent protein catabolic process,BP;GO:0061133:endopeptidase activator activity,MF	Beta 4 subunit of the 20S proteasome; localizes to the nucleus throughout the cell cycle	-	1.29212	1.35286
YER018C	SPC25	GO:0000778:condensed nuclear chromosome kinetochore,CC;GO:0000780:condensed nuclear chromosome, centromeric region,CC;GO:0005200:structural constituent of cytoskeleton,MF;GO:0007020:microtubule nucleation,BP;GO:0007059:chromosome segregation,BP;GO:0031262:Ndc80 complex,CC	Component of the kinetochore-associated Ndc80 complex; involved in chromosome segregation, spindle checkpoint activity, and kinetochore clustering; evolutionarily conserved; other members include Ndc80p, Nuf2p, Spc24p, and Spc25p	-2.52757	-2.12802	-2.14832
YER019W	ISC1	GO:0005739:mitochondrion,CC;GO:0005783:endoplasmic reticulum,CC;GO:0009651:response to salt stress,BP;GO:0030149:sphingolipid catabolic process,BP;GO:0031307:integral component of mitochondrial outer membrane,CC;GO:0046513:ceramide biosynthetic process,BP;GO:0052712:inositol phosphosphingolipid phospholipase activity,MF;GO:0071944:cell periphery,CC	Inositol phosphosphingolipid phospholipase C; mitochondrial membrane localized; hydrolyzes complex sphingolipids to produce ceramide; activates genes required for non-fermentable carbon source metabolism during diauxic shift; activated by phosphatidylserine, cardiolipin, and phosphatidylglycerol; mediates Na/B and Li/B halotolerance; ortholog of mammalian neutral sphingomyelinase type 2	-1.92329	-1.56171	-1.48326
YER021W	RPN3	GO:0003674:molecular_function,MF;GO:0006511:ubiquitin-dependent protein catabolic process,BP;GO:0008541:proteasome regulatory particle, lid subcomplex,CC	Essential non-ATPase regulatory subunit of the 26S proteasome lid; similar to the p58 subunit of the human 26S proteasome; temperature-sensitive alleles cause metaphase arrest, suggesting a role for the proteasome in cell cycle control	-	1.15489	1.40345
YER024W	YAT2	GO:0004092:carnitine O-acetyltransferase activity,MF;GO:0005737:cytoplasm,CC;GO:0005829:cytosol,CC;GO:0006066:alcohol metabolic process,BP;GO:0009437:carnitine metabolic process,BP	Carnitine acetyltransferase; has similarity to Yat1p, which is a carnitine acetyltransferase associated with the mitochondrial outer membrane	-	-1.09349	-
YER026C	CHO1	GO:0003882:CDP-diacylglycerol-serine O-phosphatidyltransferase activity,MF;GO:0005741:mitochondrial outer membrane,CC;GO:0005783:endoplasmic reticulum,CC;GO:0006659:phosphatidylserine biosynthetic process,BP;GO:0016021:integral component of membrane,CC	Phosphatidylserine synthase; functions in phospholipid biosynthesis; catalyzes the reaction CDP-diaclyglycerol /B L-serine %3D CMP /B L-1-phosphatidylserine, transcriptionally repressed by myo-inositol and choline	-	-1.48911	-1.85874
YER028C	MIG3	GO:0000430:regulation of transcription from RNA polymerase II promoter by glucose,BP;GO:0000790:nuclear chromatin,CC;GO:0000978:RNA polymerase II core promoter proximal region sequence-specific DNA binding,MF;GO:0001078:transcriptional repressor activity, RNA polymerase II core promoter proximal region sequence-specific binding,MF;GO:0006974:cellular response to DNA damage stimulus,BP;GO:0010768:…	Transcriptional regulator; partially nonfunctional in S288C strains but has a major role in catabolite repression and ethanol response in some other strains; involved in response to toxic agents; phosphorylation by Snf1p or the Mec1p pathway inactivates Mig3p, allowing induction of damage response genesenvironment	-2.1461	-1.40062	-1.09704
YER033C	ZRG8	GO:0003674:molecular_function,MF;GO:0005737:cytoplasm,CC;GO:0005739:mitochondrion,CC;GO:0005933:cellular bud,CC;GO:0005935:cellular bud neck,CC;GO:0031505:fungal-type cell wall organization,BP;GO:0043332:mating projection tip,CC	Protein of unknown function; authentic, non-tagged protein is detected in highly purified mitochondria in high-throughput studies; GFP-fusion protein is localized to the cytoplasm; transcription induced under conditions of zinc deficiency	-	-	1.11894
YER037W	PHM8	GO:0005634:nucleus,CC;GO:0005737:cytoplasm,CC;GO:0008252:nucleotidase activity,MF;GO:0009166:nucleotide catabolic process,BP;GO:0016036:cellular response to phosphate starvation,BP;GO:0052642:lysophosphatidic acid phosphatase activity,MF;GO:0070328:triglyceride homeostasis,BP;GO:0090549:response to carbon starvation,BP	Lysophosphatidic acid (LPA) phosphatase, nucleotidase; principle and physiological nucleotidase working on GMP, UMP and CMP; involved in LPA hydrolysis in response to phosphate starvation and ribose salvage pathway; phosphatase activity is soluble and Mg2/B dependent; expression is induced by low phosphate levels and by inactivation of Pho85p; repressed by Gcn4p under normal conditions; PHM8 has …	-2.20417	-1.98359	-1.7004
YER038C	KRE29	GO:0005634:nucleus,CC;GO:0005737:cytoplasm,CC;GO:0006281:DNA repair,BP;GO:0019789:SUMO transferase activity,MF;GO:0030915:Smc5-Smc6 complex,CC	Subunit of the SMC5-SMC6 complex; this complex is involved in removal of X-shaped DNA structures that arise between sister chromatids during DNA replication and repair; heterozygous mutant shows haploinsufficiency in K1 killer toxin resistance	-1.31313	-1.08018	-1.06113
YER038W-A	FMP49	GO:0003674:molecular_function,MF;GO:0005739:mitochondrion,CC;GO:0008150:biological_process,BP	Mitochondrial protein of unknown function; almost completely overlaps ORF HVG1/FYER039C	-1.85436	-2.45493	-1.09056
YER039C	HVG1	GO:0003674:molecular_function,MF;GO:0005783:endoplasmic reticulum,CC;GO:0008150:biological_process,BP;GO:0016021:integral component of membrane,CC	Protein of unknown function; HVG1 has a paralog, VRG4, that arose from the whole genome duplication	-2.0408	-2.31945	-1.2378
YER039C-A		GO:0003674:molecular_function,MF;GO:0008150:biological_process,BP;GO:0016021:integral component of membrane,CC	Putative protein of unknown function; YER039C-A is not an essential gene	-2.21409	-2.50888	-1.50756
YER042W	MXR1	GO:0005634:nucleus,CC;GO:0005737:cytoplasm,CC;GO:0008113:peptide-methionine (S)-S-oxide reductase activity,MF;GO:0034599:cellular response to oxidative stress,BP	Methionine-S-sulfoxide reductase; involved in the response to oxidative stress; protects iron-sulfur clusters from oxidative inactivation along with MXR2; involved in the regulation of lifespan; reduced activity of human homolog implicated in Alzheimer disease	-2.88271	-	-
YER043C	SAH1	GO:0004013:adenosylhomocysteinase activity,MF;GO:0005737:cytoplasm,CC;GO:0006555:methionine metabolic process,BP;GO:0006641:triglyceride metabolic process,BP;GO:0006656:phosphatidylcholine biosynthetic process,BP;GO:0019510:S-adenosylhomocysteine catabolic process,BP	S-adenosyl-L-homocysteine hydrolase; catabolizes S-adenosyl-L-homocysteine which is formed after donation of the activated methyl group of S-adenosyl-L-methionine (AdoMet) to an acceptor; regulates cellular lipid homoeostasis by regulating phosphatidylcholine(PC)synthesis and triacylglycerol (TG) levels	-	-1.21158	-1.93995
YER044C	ERG28	GO:0005783:endoplasmic reticulum,CC;GO:0005789:endoplasmic reticulum membrane,CC;GO:0006696:ergosterol biosynthetic process,BP;GO:0030674:protein binding, bridging,MF	Endoplasmic reticulum membrane protein; may facilitate protein-protein interactions between the Erg26p dehydrogenase and the Erg27p 3-ketoreductase and/For tether these enzymes to the ER, also interacts with Erg6p	-	1.38031	1.28982
YER046W	SPO73	GO:0003674:molecular_function,MF;GO:0005628:prospore membrane,CC;GO:0005829:cytosol,CC;GO:0030437:ascospore formation,BP;GO:0030476:ascospore wall assembly,BP;GO:0032120:ascospore-type prospore membrane assembly,BP	Meiosis-specific protein required for prospore membrane morphogenesis; required for the proper shape of the prospore membrane (PSM) and for spore wall formation; functions cooperatively with SPO71 in PSM elongation; physically interacts with Spo71p; genetically antagonistic to SPO1, similar to SPO71; localizes to the PSM; required for spore wall formation during sporulation; dispensable for both …	-1.44234	-1.1786	-1.52211
YER050C	RSM18	GO:0003735:structural constituent of ribosome,MF;GO:0005739:mitochondrion,CC;GO:0005763:mitochondrial small ribosomal subunit,CC;GO:0032543:mitochondrial translation,BP	Mitochondrial ribosomal protein of the small subunit; has similarity to E. coli S18 ribosomal protein	1.4502	1.145	-
YER053C-A		GO:0003674:molecular_function,MF;GO:0005783:endoplasmic reticulum,CC;GO:0008150:biological_process,BP	Protein of unknown function; green fluorescent protein (GFP)-fusion protein localizes to the endoplasmic reticulum; protein abundance increases in response to DNA replication stress	3.5593	2.80513	2.78645
YER056C	FCY2	GO:0000329:fungal-type vacuole membrane,CC;GO:0005886:plasma membrane,CC;GO:0015205:nucleobase transmembrane transporter activity,MF;GO:0015212:cytidine transmembrane transporter activity,MF;GO:0015856:cytosine transport,BP;GO:0015861:cytidine transport,BP;GO:0016021:integral component of membrane,CC;GO:0071944:cell periphery,CC;GO:0072530:purine-containing compound transmembrane transport,BP	Purine-cytosine permease; mediates purine (adenine, guanine, and hypoxanthine) and cytosine accumulation; relative distribution to the vacuole increases upon DNA replication stress	-1.07984	-	-1.34751
YER056C-A	RPL34A	GO:0002181:cytoplasmic translation,BP;GO:0003735:structural constituent of ribosome,MF;GO:0030687:preribosome, large subunit precursor,CC;GO:0042254:ribosome biogenesis,BP	Ribosomal 60S subunit protein L34A; homologous to mammalian ribosomal protein L34, no bacterial homolog; RPL34A has a paralog, RPL34B, that arose from the whole genome duplication	-	-1.40953	-1.59302
YER060W-A	FCY22	GO:0000324:fungal-type vacuole,CC;GO:0005886:plasma membrane,CC;GO:0015205:nucleobase transmembrane transporter activity,MF;GO:0015856:cytosine transport,BP;GO:0016021:integral component of membrane,CC;GO:0071944:cell periphery,CC;GO:0072530:purine-containing compound transmembrane transport,BP	Putative purine-cytosine permease; very similar to Fcy2p but cannot substitute for its function	-1.16189	-	-
YER065C	ICL1	GO:0004451:isocitrate lyase activity,MF;GO:0005737:cytoplasm,CC;GO:0006097:glyoxylate cycle,BP	Isocitrate lyase; catalyzes the formation of succinate and glyoxylate from isocitrate, a key reaction of the glyoxylate cycle; expression of ICL1 is induced by growth on ethanol and repressed by growth on glucose	-1.19123	-	-
YER066C-A		GO:0003674:molecular_function,MF;GO:0005575:cellular_component,CC;GO:0008150:biological_process,BP	Dubious open reading frame; unlikely to encode a functional protein, based on available experimental and comparative sequence data; partially overlaps uncharacterized ORF YER067W	3.94466	3.52135	3.73555
YER067C-A		GO:0003674:molecular_function,MF;GO:0005575:cellular_component,CC;GO:0008150:biological_process,BP	Dubious open reading frame; unlikely to encode a functional protein, based on available experimental and comparative sequence data; partially overlaps ORF RGI1/FYER067W	4.10389	3.65373	3.99706
YER067W	RGI1	GO:0003674:molecular_function,MF;GO:0005634:nucleus,CC;GO:0005737:cytoplasm,CC;GO:0006112:energy reserve metabolic process,BP;GO:0071944:cell periphery,CC	Protein of unknown function; involved in energy metabolism under respiratory conditions; protein abundance is increased upon intracellular iron depletion or in response to DNA replication stress; RGI1 has a paralog, RGI2, that arose from the whole genome duplication	4.16572	3.61075	3.88501
YER068C-A		GO:0003674:molecular_function,MF;GO:0005575:cellular_component,CC;GO:0008150:biological_process,BP	Dubious open reading frame; unlikely to encode a functional protein, based on available experimental and comparative sequence data; overlaps ORF ARG5,6/FYER069W	-3.65176	-3.59848	-1.52178
YER069W	ARG5,6	GO:0003942:N-acetyl-gamma-glutamyl-phosphate reductase activity,MF;GO:0003991:acetylglutamate kinase activity,MF;GO:0005739:mitochondrion,CC;GO:0005759:mitochondrial matrix,CC;GO:0006355:regulation of transcription, DNA-templated,BP;GO:0006526:arginine biosynthetic process,BP;GO:0006592:ornithine biosynthetic process,BP	Acetylglutamate kinase and N-acetyl-gamma-glutamyl-phosphate reductase; N-acetyl-L-glutamate kinase (NAGK) catalyzes the 2nd and N-acetyl-gamma-glutamyl-phosphate reductase (NAGSA), the 3rd step in arginine biosynthesis; synthesized as a precursor which is processed in the mitochondrion to yield mature NAGK and NAGSA; enzymes form a metabolon complex with Arg2p; NAGK C-terminal domain stabilizes …	-3.38126	-3.19412	-1.51669
YER073W	ALD5	GO:0004029:aldehyde dehydrogenase (NAD) activity,MF;GO:0004030:aldehyde dehydrogenase [NAD(P)+] activity,MF;GO:0005739:mitochondrion,CC;GO:0019413:acetate biosynthetic process,BP	Mitochondrial aldehyde dehydrogenase; involved in regulation or biosynthesis of electron transport chain components and acetate formation; activated by K/B; utilizes NADP/B as the preferred coenzyme; constitutively expressed	-	-1.82202	-1.63666
YER074W	RPS24A	GO:0000462:maturation of SSU-rRNA from tricistronic rRNA transcript (SSU-rRNA, 5.8S rRNA, LSU-rRNA),BP;GO:0002181:cytoplasmic translation,BP;GO:0003735:structural constituent of ribosome,MF;GO:0005739:mitochondrion,CC;GO:0022627:cytosolic small ribosomal subunit,CC	Protein component of the small (40S) ribosomal subunit; homologous to mammalian ribosomal protein S24, no bacterial homolog; RPS24A has a paralog, RPS24B, that arose from the whole genome duplication	-	-	-1.23557
YER077C	MRX1	GO:0003674:molecular_function,MF;GO:0005739:mitochondrion,CC;GO:0008150:biological_process,BP	Protein that associates with mitochondrial ribosome; green fluorescent protein (GFP)-fusion protein localizes to the mitochondrion; null mutation results in a decrease in plasma membrane electron transport	-	-1.13335	-1.34235
YER079W		GO:0003674:molecular_function,MF;GO:0005634:nucleus,CC;GO:0005737:cytoplasm,CC;GO:0008150:biological_process,BP	Putative protein of unknown function	-	1.06324	1.85447
YER081W	SER3	GO:0004617:phosphoglycerate dehydrogenase activity,MF;GO:0005737:cytoplasm,CC;GO:0009070:serine family amino acid biosynthetic process,BP;GO:0061759:alpha-ketoglutarate reductase activity,MF	3-phosphoglycerate dehydrogenase and alpha-ketoglutarate reductase; 3PG dehydrogenase that catalyzes the first step in serine and glycine biosynthesis; also functions as an alpha-ketoglutarate reductase, converting alpha-ketoglutarate to D-2-hydroxyglutarate (D-2HG); localizes to the cytoplasm; SER3 has a paralog, SER33, that arose from the whole genome duplication	-1.58157	-1.11838	-1.05091
YER082C	UTP7	GO:0000447:endonucleolytic cleavage in ITS1 to separate SSU-rRNA from 5.8S rRNA and LSU-rRNA from tricistronic rRNA transcript (SSU-rRNA, 5.8S rRNA, LSU-rRNA),BP;GO:0000462:maturation of SSU-rRNA from tricistronic rRNA transcript (SSU-rRNA, 5.8S rRNA, LSU-rRNA),BP;GO:0000472:endonucleolytic cleavage to generate mature 5'-end of SSU-rRNA from (SSU-rRNA, 5.8S rRNA, LSU-rRNA),BP;GO:0000480:endonucle…	Nucleolar protein; component of the small subunit (SSU) processome containing the U3 snoRNA that is involved in processing of pre-18S rRNA	1.05262	-	-
YER084W-A		GO:0003674:molecular_function,MF;GO:0005575:cellular_component,CC;GO:0008150:biological_process,BP	Dubious open reading frame; unlikely to encode a functional protein, based on available experimental and comparative sequence data; almost completely overlaps uncharacterized ORF YER085C	-1.06351	-	-
YER086W	ILV1	GO:0004794:L-threonine ammonia-lyase activity,MF;GO:0005739:mitochondrion,CC;GO:0006567:threonine catabolic process,BP;GO:0009097:isoleucine biosynthetic process,BP	Threonine deaminase, catalyzes first step in isoleucine biosynthesis; expression is under general amino acid control; ILV1 locus exhibits highly positioned nucleosomes whose organization is independent of known ILV1 regulation	-1.12816	-1.55688	-1.47393
YER088C	DOT6	GO:0000183:chromatin silencing at rDNA,BP;GO:0005634:nucleus,CC;GO:0005737:cytoplasm,CC;GO:0006348:chromatin silencing at telomere,BP;GO:0006357:regulation of transcription from RNA polymerase II promoter,BP;GO:0043565:sequence-specific DNA binding,MF;GO:0061587:transfer RNA gene-mediated silencing,BP;GO:0070210:Rpd3L-Expanded complex,CC	Protein involved in rRNA and ribosome biogenesis; activated in stochastic pulses of nuclear localization; binds polymerase A and C motif; subunit of the RPD3L histone deacetylase complex; has chromatin specific SANT domain; involved in telomeric gene silencing and filamentation; relative distribution to the nucleus increases upon DNA replication stress	-1.39621	-	-
YER088C-A		GO:0003674:molecular_function,MF;GO:0005575:cellular_component,CC;GO:0008150:biological_process,BP	Dubious open reading frame; unlikely to encode a functional protein, based on available experimental and comparative sequence data; overlaps ORFs PTC2/FYER089C and YER088W-B	-2.07923	-2.44067	-2.15474
YER088W-B		GO:0003674:molecular_function,MF;GO:0005575:cellular_component,CC;GO:0008150:biological_process,BP	Dubious open reading frame; unlikely to encode a functional protein, based on available experimental and comparative sequence data; partially overlaps the ORF PTC2/FYER089C; identified by gene-trapping, expression analysis, and homology searching	-1.69407	-2.01721	-1.75208
YER089C	PTC2	GO:0000077:DNA damage checkpoint,BP;GO:0000079:regulation of cyclin-dependent protein serine/threonine kinase activity,BP;GO:0000173:inactivation of MAPK activity involved in osmosensory signaling pathway,BP;GO:0004722:protein serine/threonine phosphatase activity,MF;GO:0005634:nucleus,CC;GO:0005737:cytoplasm,CC;GO:0006470:protein dephosphorylation,BP;GO:0030968:endoplasmic reticulum unfolded pro…	Type 2C protein phosphatase (PP2C); dephosphorylates Hog1p to limit maximal osmostress induced kinase activity; dephosphorylates Ire1p to downregulate the unfolded protein response; dephosphorylates Cdc28p; inactivates the DNA damage checkpoint; PTC2 has a paralog, PTC3, that arose from the whole genome duplication	-1.24519	-1.39505	-1.3149
YER090C-A		GO:0003674:molecular_function,MF;GO:0005575:cellular_component,CC;GO:0008150:biological_process,BP	Dubious open reading frame; unlikely to encode a functional protein, based on available experimental and comparative sequence data	1.41606	-	1.20954
YER090W	TRP2	GO:0000162:tryptophan biosynthetic process,BP;GO:0004049:anthranilate synthase activity,MF;GO:0005737:cytoplasm,CC;GO:0005950:anthranilate synthase complex,CC	Anthranilate synthase; catalyzes the initial step of tryptophan biosynthesis, forms multifunctional hetero-oligomeric anthranilate synthase:indole-3-glycerol phosphate synthase enzyme complex with Trp3p	1.29786	-	-
YER091C	MET6	GO:0003871:5-methyltetrahydropteroyltriglutamate-homocysteine S-methyltransferase activity,MF;GO:0005737:cytoplasm,CC;GO:0005886:plasma membrane,CC;GO:0009086:methionine biosynthetic process,BP	Cobalamin-independent methionine synthase; involved in methionine biosynthesis and regeneration; requires a minimum of two glutamates on the methyltetrahydrofolate substrate, similar to bacterial metE homologs	-4.3694	-3.01347	-3.43859
YER092W	IES5	GO:0000722:telomere maintenance via recombination,BP;GO:0003674:molecular_function,MF;GO:0005634:nucleus,CC;GO:0031011:Ino80 complex,CC	Non-essential INO80 chromatin remodeling complex subunit; deletion affects telomere maintenance via recombination	-1.39662	-1.05148	-
YER095W	RAD51	GO:0000150:recombinase activity,MF;GO:0000228:nuclear chromosome,CC;GO:0000709:meiotic joint molecule formation,BP;GO:0000722:telomere maintenance via recombination,BP;GO:0000794:condensed nuclear chromosome,CC;GO:0003697:single-stranded DNA binding,MF;GO:0006310:DNA recombination,BP;GO:0007131:reciprocal meiotic recombination,BP;GO:0008094:DNA-dependent ATPase activity,MF;GO:0030491:heteroduplex…	Strand exchange protein; forms a helical filament with DNA that searches for homology; involved in the recombinational repair of double-strand breaks in DNA during vegetative growth and meiosis; homolog of Dmc1p and bacterial RecA protein	-1.4867	-	-1.1148
YER096W	SHC1	GO:0005628:prospore membrane,CC;GO:0006031:chitin biosynthetic process,BP;GO:0008047:enzyme activator activity,MF;GO:0030437:ascospore formation,BP	Sporulation-specific activator of Chs3p (chitin synthase III); required for the synthesis of the chitosan layer of ascospores; transcriptionally induced at alkaline pH; SHC1 has a paralog, SKT5, that arose from the whole genome duplication	-	1.05498	1.34974
YER100W	UBC6	GO:0000209:protein polyubiquitination,BP;GO:0004842:ubiquitin-protein transferase activity,MF;GO:0005783:endoplasmic reticulum,CC;GO:0005789:endoplasmic reticulum membrane,CC;GO:0006513:protein monoubiquitination,BP;GO:0030433:ER-associated ubiquitin-dependent protein catabolic process,BP	Ubiquitin-conjugating enzyme involved in ERAD; located at the cytosolic side of the ER membrane; tail region contains a transmembrane segment at the C-terminus; substrate of the ubiquitin-proteasome pathway; ER-associated protein degradation is also known as ERAD	-	-	1.01395
YER102W	RPS8B	GO:0000462:maturation of SSU-rRNA from tricistronic rRNA transcript (SSU-rRNA, 5.8S rRNA, LSU-rRNA),BP;GO:0002181:cytoplasmic translation,BP;GO:0003735:structural constituent of ribosome,MF;GO:0022627:cytosolic small ribosomal subunit,CC;GO:0030686:90S preribosome,CC	Protein component of the small (40S) ribosomal subunit; homologous to mammalian ribosomal protein S8, no bacterial homolog; RPS8B has a paralog, RPS8A, that arose from the whole genome duplication	-	-	-1.27792
YER103W	SSA4	GO:0005634:nucleus,CC;GO:0005737:cytoplasm,CC;GO:0006457:protein folding,BP;GO:0006616:SRP-dependent cotranslational protein targeting to membrane, translocation,BP;GO:0016887:ATPase activity,MF;GO:0034605:cellular response to heat,BP;GO:0051082:unfolded protein binding,MF	Heat shock protein that is highly induced upon stress; plays a role in SRP-dependent cotranslational protein-membrane targeting and translocation; member of the HSP70 family; cytoplasmic protein that concentrates in nuclei upon starvation; SSA4 has a paralog, SSA3, that arose from the whole genome duplication	1.94804	1.94154	2.37674
YER110C	KAP123	GO:0005634:nucleus,CC;GO:0005643:nuclear pore,CC;GO:0005737:cytoplasm,CC;GO:0006606:protein import into nucleus,BP;GO:0006607:NLS-bearing protein import into nucleus,BP;GO:0006610:ribosomal protein import into nucleus,BP;GO:0008139:nuclear localization sequence binding,MF;GO:0008565:protein transporter activity,MF;GO:0010494:cytoplasmic stress granule,CC;GO:0016021:integral component of membrane,…	Karyopherin beta; mediates nuclear import of ribosomal proteins prior to assembly into ribosomes and import of histones H3 and H4; localizes to the nuclear pore, nucleus, and cytoplasm; exhibits genetic interactions with RAI1	1.12023	-	-
YER117W	RPL23B	GO:0002181:cytoplasmic translation,BP;GO:0003735:structural constituent of ribosome,MF;GO:0005634:nucleus,CC;GO:0005829:cytosol,CC;GO:0022625:cytosolic large ribosomal subunit,CC	Ribosomal 60S subunit protein L23B; homologous to mammalian ribosomal protein L23 and bacterial L14; RPL23B has a paralog, RPL23A, that arose from the whole genome duplication	-	-1.69706	-2.06384
YER119C	AVT6	GO:0000324:fungal-type vacuole,CC;GO:0000329:fungal-type vacuole membrane,CC;GO:0005313:L-glutamate transmembrane transporter activity,MF;GO:0015183:L-aspartate transmembrane transporter activity,MF;GO:0016021:integral component of membrane,CC;GO:0032974:amino acid transmembrane export from vacuole,BP;GO:0055085:transmembrane transport,BP	Vacuolar aspartate and glutamate exporter; member of a family of seven genes (AVT1-7) related to vesicular GABA-glycine transporters; involved in compartmentalizing acidic amino acids in response to nitrogen starvation; AVT6 has a paralog, AVT5, that arose from the whole genome duplication	-1.68723	-	-
YER125W	RSP5	GO:0000151:ubiquitin ligase complex,CC;GO:0000209:protein polyubiquitination,BP;GO:0004842:ubiquitin-protein transferase activity,MF;GO:0005634:nucleus,CC;GO:0005737:cytoplasm,CC;GO:0005739:mitochondrion,CC;GO:0005794:Golgi apparatus,CC;GO:0005886:plasma membrane,CC;GO:0005934:cellular bud tip,CC;GO:0006333:chromatin assembly or disassembly,BP;GO:0006513:protein monoubiquitination,BP;GO:0006808:r…	NEDD4 family E3 ubiquitin ligase; regulates processes including: MVB sorting, the heat shock response, transcription, endocytosis and ribosome stability; ubiquitinates Sec23p, Sna3p, Ste4p, Nfi1p, Rpo21p and Sem1p; autoubiquitinates; deubiquitinated by Ubp2p; regulated by SUMO ligase Siz1p, in turn regulates Siz1p SUMO ligase activity; required for efficient Golgi-to-ER trafficking in COPI mutant…	-1.08876	-	-1.09302
YER126C	NSA2	GO:0000463:maturation of LSU-rRNA from tricistronic rRNA transcript (SSU-rRNA, 5.8S rRNA, LSU-rRNA),BP;GO:0000466:maturation of 5.8S rRNA from tricistronic rRNA transcript (SSU-rRNA, 5.8S rRNA, LSU-rRNA),BP;GO:0003674:molecular_function,MF;GO:0005634:nucleus,CC;GO:0030687:preribosome, large subunit precursor,CC;GO:0042273:ribosomal large subunit biogenesis,BP	Protein constituent of 66S pre-ribosomal particles; contributes to processing of the 27S pre-rRNA; recruited by ribosomal proteins L17, L35, and L37 to assembling ribosomes after 27SB pre-rRNA is generated, immediately preceding removal of ITS2	1.27063	-	-
YER130C	COM2	GO:0005575:cellular_component,CC;GO:0008150:biological_process,BP;GO:0043565:sequence-specific DNA binding,MF	Transcription factor that binds IME1 Upstream Activation Signal (UAS)ru; COM2 transcription is regulated by Haa1p, Sok2p and Zap1p transcriptional activators; may bind the IME1 promoter under all growth conditions to negatively regulate its transcription in the absence of a positive regulator that binds more effectively; repressor activity may depend on phosphorylation by PKA; C. albicans homolog…	1.34249	1.22174	-
YER131W	RPS26B	GO:0002181:cytoplasmic translation,BP;GO:0003735:structural constituent of ribosome,MF;GO:0006407:rRNA export from nucleus,BP;GO:0022627:cytosolic small ribosomal subunit,CC;GO:0042255:ribosome assembly,BP	Protein component of the small (40S) ribosomal subunit; homologous to mammalian ribosomal protein S26, no bacterial homolog; RPS26B has a paralog, RPS26A, that arose from the whole genome duplication; human homolog can partially complement an RPS26A, RPS26B double null mutant; mutations in the human gene are associated with Diamond-Blackfan anemia	-	-	-1.47116
YER138W-A		GO:0003674:molecular_function,MF;GO:0005575:cellular_component,CC;GO:0008150:biological_process,BP	Putative protein of unknown function; YER138W-A has a paralog, YBL107W-A, that arose from a single-locus duplication	-	1.50326	-
YER142C		GO:0003684:damaged DNA binding,MF;GO:0003905:alkylbase DNA N-glycosylase activity,MF;GO:0005634:nucleus,CC;GO:0006285:base-excision repair, AP site formation,BP;GO:0006307:DNA dealkylation involved in DNA repair,BP;GO:0008725:DNA-3-methyladenine glycosylase activity,MF	3-methyl-adenine DNA glycosylase; involved in protecting DNA against alkylating agents; initiates base excision repair by removing damaged bases to create abasic sites that are subsequently repaired; protein abundance increases in response to DNA replication stress	-	2.04448	2.25349
YER143W	DDI1	GO:0000149:SNARE binding,MF;GO:0005886:plasma membrane,CC;GO:0006511:ubiquitin-dependent protein catabolic process,BP;GO:0009306:protein secretion,BP;GO:0016192:vesicle-mediated transport,BP;GO:0043130:ubiquitin binding,MF	DNA damage-inducible v-SNARE binding protein; role in suppression of protein secretion; may play a role in S-phase checkpoint control; has ubiquitin-associated (UBA), ubiquitin-like (UBL), and retroviral-like proteinase (RVP) domains	1.65284	1.90732	2.32619
YER150W	SPI1	GO:0003674:molecular_function,MF;GO:0009277:fungal-type cell wall,CC;GO:0010447:response to acidic pH,BP;GO:0071944:cell periphery,CC	GPI-anchored cell wall protein involved in weak acid resistance; basal expression requires Msn2p/FMsn4p; expression is induced under conditions of stress and during the diauxic shift; SPI1 has a paralog, SED1, that arose from the whole genome duplication	1.01673	-	-
YER152C		GO:0005634:nucleus,CC;GO:0005737:cytoplasm,CC;GO:0008150:biological_process,BP;GO:0047536:2-aminoadipate transaminase activity,MF	Protein with 2-aminoadipate transaminase activity; shares amino acid similarity with the aminotransferases Aro8p and Aro9p; YER152C is not an essential gene	-1.44538	-1.16256	-1.29414
YER152W-A		GO:0003674:molecular_function,MF;GO:0005575:cellular_component,CC;GO:0008150:biological_process,BP	Dubious open reading frame; unlikely to encode a functional protein, based on available experimental and comparative sequence data; overlaps ORF YER152C	-1.40672	-1.11416	-1.2122
YER153C	PET122	GO:0003743:translation initiation factor activity,MF;GO:0005739:mitochondrion,CC;GO:0005743:mitochondrial inner membrane,CC;GO:0031305:integral component of mitochondrial inner membrane,CC;GO:0070131:positive regulation of mitochondrial translation,BP;GO:0097034:mitochondrial respiratory chain complex IV biogenesis,BP	Mitochondrial translational activator specific for the COX3 mRNA; acts together with Pet54p and Pet494p; located in the mitochondrial inner membrane	-1.18808	-	-1.18652
YER155C	BEM2	GO:0000131:incipient cellular bud site,CC;GO:0003729:mRNA binding,MF;GO:0005096:GTPase activator activity,MF;GO:0005628:prospore membrane,CC;GO:0005737:cytoplasm,CC;GO:0005739:mitochondrion,CC;GO:0005886:plasma membrane,CC;GO:0005934:cellular bud tip,CC;GO:0005938:cell cortex,CC;GO:0030010:establishment of cell polarity,BP;GO:0030036:actin cytoskeleton organization,BP;GO:0035024:negative regulati…	Rho GTPase activating protein (RhoGAP); involved in the control of cytoskeleton organization and cellular morphogenesis; required for bud emergence; potential GAP for Rho4p	-	1.10599	-
YER158W-A		GO:0003674:molecular_function,MF;GO:0005575:cellular_component,CC;GO:0008150:biological_process,BP	Dubious open reading frame; unlikely to encode a functional protein, based on available experimental and comparative sequence data; identified by gene-trapping, microarray-based expression analysis, and genome-wide homology searching	1.07688	-	1.04261
YER159C	BUR6	GO:0000122:negative regulation of transcription from RNA polymerase II promoter,BP;GO:0001047:core promoter binding,MF;GO:0001129:RNA polymerase II transcription factor activity, TBP-class protein binding, involved in preinitiation complex assembly,MF;GO:0001132:RNA polymerase II transcription factor activity, TBP-class protein binding,MF;GO:0003682:chromatin binding,MF;GO:0003713:transcription c…	Subunit of a heterodimeric NC2 transcription regulator complex; complex binds to TBP and can repress transcription by preventing preinitiation complex assembly or stimulate activated transcription; homologous to human NC2alpha; complex also includes Ncb2p; bur6 ncb2 double mutation is functionally complemented by coexpression of human DRAP1 and DR1, although the single bur6 mutation is not comple…	1.1137	1.09477	1.19296
YER179W	DMC1	GO:0000150:recombinase activity,MF;GO:0000709:meiotic joint molecule formation,BP;GO:0000794:condensed nuclear chromosome,CC;GO:0003690:double-stranded DNA binding,MF;GO:0003697:single-stranded DNA binding,MF;GO:0005634:nucleus,CC;GO:0007126:meiotic nuclear division,BP;GO:0007130:synaptonemal complex assembly,BP;GO:0007131:reciprocal meiotic recombination,BP	Meiosis-specific recombinase required for double-strand break repair; also required for pairing between homologous chromosomes; required for the normal morphogenesis of synaptonemal complex; homolog of Rad51p and the bacterial RecA protein; binds ssDNA and dsDNA, forms helical filaments; stimulated by Rdh54p	-	1.04605	1.25203
YER187W		GO:0003674:molecular_function,MF;GO:0005575:cellular_component,CC;GO:0008150:biological_process,BP	Putative protein of unknown function; induced in respiratory-deficient cells	-	-	1.02569
YER188W		GO:0003674:molecular_function,MF;GO:0005575:cellular_component,CC;GO:0008150:biological_process,BP	Putative protein of unknown function; conserved across S. cerevisiae strains; large-scale analyses show mRNA expression increases under anaerobic conditions and two-hybrid interactions with Sst2p	1.38067	1.52457	2.22005
YFL001W	DEG1	GO:0005634:nucleus,CC;GO:0005737:cytoplasm,CC;GO:0009982:pseudouridine synthase activity,MF;GO:0031119:tRNA pseudouridine synthesis,BP;GO:1990481:mRNA pseudouridine synthesis,BP	tRNA:pseudouridine synthase; introduces pseudouridines at position 38 or 39 in tRNA; also responsible for pseudouracil modification of some mRNAs; important for maintenance of translation efficiency and normal cell growth, localizes to both the nucleus and cytoplasm; non-essential for viability	-	-1.0656	-1.03804
YFL008W	SMC1	GO:0000070:mitotic sister chromatid segregation,BP;GO:0000217:DNA secondary structure binding,MF;GO:0003680:AT DNA binding,MF;GO:0003690:double-stranded DNA binding,MF;GO:0005634:nucleus,CC;GO:0006302:double-strand break repair,BP;GO:0007064:mitotic sister chromatid cohesion,BP;GO:0016887:ATPase activity,MF;GO:0034990:nuclear mitotic cohesin complex,CC	Subunit of the multiprotein cohesin complex; essential protein involved in chromosome segregation and in double-strand DNA break repair; SMC chromosomal ATPase family member, binds DNA with a preference for DNA with secondary structure	-	1.1094	-
YFL014W	HSP12	GO:0005634:nucleus,CC;GO:0005737:cytoplasm,CC;GO:0005768:endosome,CC;GO:0005829:cytosol,CC;GO:0005886:plasma membrane,CC;GO:0007009:plasma membrane organization,BP;GO:0007155:cell adhesion,BP;GO:0008289:lipid binding,MF;GO:0034599:cellular response to oxidative stress,BP;GO:0034605:cellular response to heat,BP;GO:0071470:cellular response to osmotic stress,BP	Plasma membrane protein involved in maintaining membrane organization; involved in maintaining organization during stress conditions; induced by heat shock, oxidative stress, osmostress, stationary phase, glucose depletion, oleate and alcohol; protein abundance increased in response to DNA replication stress and dietary restriction; regulated by the HOG and Ras-Pka pathways; required for dietary …	-3.78774	-1.97535	-1.37677
YFL015C		GO:0003674:molecular_function,MF;GO:0005575:cellular_component,CC;GO:0008150:biological_process,BP	Putative protein of unknown function; conserved across S. cerevisiae strains; partially overlaps dubious ORF YFL015W-A; YFL015C is not an essential gene	-	-1.04517	-
YFL015W-A		GO:0003674:molecular_function,MF;GO:0005575:cellular_component,CC;GO:0008150:biological_process,BP	Dubious open reading frame; unlikely to encode a functional protein, based on available experimental and comparative sequence data; overlaps ORF YFL015C	-1.93562	-1.79091	-1.06271
YFL020C	PAU5	GO:0000324:fungal-type vacuole,CC;GO:0003674:molecular_function,MF;GO:0005737:cytoplasm,CC;GO:0008150:biological_process,BP;GO:0016021:integral component of membrane,CC	Member of the seripauperin multigene family; encoded mainly in subtelomeric regions; induced during alcoholic fermentation; induced by low temperature and also by anaerobic conditions; negatively regulated by oxygen and repressed by heme	-	1.78316	2.57047
YFL024C	EPL1	GO:0004402:histone acetyltransferase activity,MF;GO:0006281:DNA repair,BP;GO:0006357:regulation of transcription from RNA polymerase II promoter,BP;GO:0016239:positive regulation of macroautophagy,BP;GO:0016573:histone acetylation,BP;GO:0032777:Piccolo NuA4 histone acetyltransferase complex,CC;GO:0035267:NuA4 histone acetyltransferase complex,CC	Subunit of NuA4, an essential histone H4/FH2A acetyltransferase complex; conserved region at N-terminus is essential for interaction with the NPC (nucleosome core particle); required for autophagy; homologous to Drosophila Enhancer of Polycomb; coding sequence contains length polymorphisms in different strains	-1.35528	-1.27251	-1.13591
YFL030W	AGX1	GO:0005739:mitochondrion,CC;GO:0005829:cytosol,CC;GO:0008453:alanine-glyoxylate transaminase activity,MF;GO:0019265:glycine biosynthetic process, by transamination of glyoxylate,BP	Alanine:glyoxylate aminotransferase (AGT); catalyzes the synthesis of glycine from glyoxylate, which is one of three pathways for glycine biosynthesis in yeast; similar to mammalian and plant alanine:glyoxylate aminotransferases; human homolog AGXT complements yeast null mutant	-1.47525	-1.89103	-2.00908
YFL031C-A		GO:0003674:molecular_function,MF;GO:0005575:cellular_component,CC;GO:0008150:biological_process,BP	Dubious open reading frame; unlikely to encode a functional protein, based on available experimental and comparative sequence data; partially overlaps HAC1/FYFL031W; identified by gene-trapping, microarray-based expression analysis, and genome-wide homology searching	-1.75512	-2.13778	-2.13159
YFL031W	HAC1	GO:0000981:RNA polymerase II transcription factor activity, sequence-specific DNA binding,MF;GO:0005634:nucleus,CC;GO:0006990:positive regulation of transcription from RNA polymerase II promoter involved in unfolded protein response,BP;GO:0010674:negative regulation of transcription from RNA polymerase II promoter involved in meiotic cell cycle,BP;GO:0030968:endoplasmic reticulum unfolded protein…	Basic leucine zipper (bZIP) transcription factor (ATF/FCREB1 homolog); regulates the unfolded protein response, via UPRE binding, and membrane biogenesis; ER stress-induced splicing pathway facilitates efficient Hac1p synthesis; two functional forms of Hac1p are produced; translation initiation is repressed under non-stress conditions; protein abundance increases in response to DNA replication st…	-1.82123	-2.46733	-2.60765
YFL032W		GO:0003674:molecular_function,MF;GO:0005575:cellular_component,CC;GO:0008150:biological_process,BP	Dubious open reading frame; unlikely to encode a functional protein, based on available experimental and comparative sequence data; partially overlaps the verified gene HAC1/FYFL031W; YFL032W is not an essential gene	-1.76881	-2.57696	-2.56686
YFL033C	RIM15	GO:0001324:age-dependent response to oxidative stress involved in chronological cell aging,BP;GO:0004672:protein kinase activity,MF;GO:0004674:protein serine/threonine kinase activity,MF;GO:0005634:nucleus,CC;GO:0005737:cytoplasm,CC;GO:0006468:protein phosphorylation,BP;GO:0006995:cellular response to nitrogen starvation,BP;GO:0009267:cellular response to starvation,BP;GO:0010508:positive regulat…	Protein kinase involved in cell proliferation in response to nutrients; glucose-repressible; involved in signal transduction during cell proliferation in response to nutrients, specifically the establishment of stationary phase; identified as a regulator of IME2; phosphorylates Igo1p and Igo2p; substrate of Pho80p-Pho85p kinase	-	1.1183	1.07489
YFL034C-A	RPL22B	GO:0002181:cytoplasmic translation,BP;GO:0003735:structural constituent of ribosome,MF;GO:0022625:cytosolic large ribosomal subunit,CC	Ribosomal 60S subunit protein L22A; required for translation of long 5' UTR of IME1 mRNA and meiotic entry; homologous to mammalian ribosomal protein L22, no bacterial homolog; RPL22B has a paralog, RPL22A, that arose from the whole genome duplication	-1.93059	-2.06105	-2.83181
YFL036W	RPO41	GO:0000002:mitochondrial genome maintenance,BP;GO:0003896:DNA primase activity,MF;GO:0003899:DNA-directed 5'-3' RNA polymerase activity,MF;GO:0005737:cytoplasm,CC;GO:0005739:mitochondrion,CC;GO:0005759:mitochondrial matrix,CC;GO:0006269:DNA replication, synthesis of RNA primer,BP;GO:0006390:transcription from mitochondrial promoter,BP;GO:0034245:mitochondrial DNA-directed RNA polymerase complex,C…	Mitochondrial RNA polymerase; single subunit enzyme similar to those of T3 and T7 bacteriophages; requires a specificity subunit encoded by MTF1 for promoter recognition; Mtf1p interacts with and stabilizes the Rpo41p-promoter complex, enhancing DNA bending and melting to facilitate pre-initiation open complex formation; Rpo41p also synthesizes RNA primers for mitochondrial DNA replication	-	1.08024	-
YFL041W-A		GO:0003674:molecular_function,MF;GO:0005575:cellular_component,CC;GO:0008150:biological_process,BP	Putative protein of unknown function; identified by fungal homology and RT-PCR	-	1.08782	-
YFL044C	OTU1	GO:0004843:thiol-dependent ubiquitin-specific protease activity,MF;GO:0005634:nucleus,CC;GO:0005737:cytoplasm,CC;GO:0006355:regulation of transcription, DNA-templated,BP;GO:0016579:protein deubiquitination,BP	Deubiquitylation enzyme that binds to the chaperone-ATPase Cdc48p; may contribute to regulation of protein degradation by deubiquitylating substrates that have been ubiquitylated by Ufd2p; member of the Ovarian Tumor (OTU) family; protein abundance increases in response to DNA replication stress	-	-	1.19018
YFL055W	AGP3	GO:0005783:endoplasmic reticulum,CC;GO:0005886:plasma membrane,CC;GO:0006865:amino acid transport,BP;GO:0015171:amino acid transmembrane transporter activity,MF;GO:0016021:integral component of membrane,CC;GO:0055085:transmembrane transport,BP	Low-affinity amino acid permease; may act to supply the cell with amino acids as nitrogen source in nitrogen-poor conditions; transcription is induced under conditions of sulfur limitation; plays a role in regulating Ty1 transposition	-4.83555	-2.29579	-1.7975
YFL056C		#N/A	Putative aryl-alcohol dehydrogenase%3B involved in oxidative stress response%3B similar to P. chrysosporium aryl-alcohol dehydrogenase%3B ORFs AAD6/YFL056C and AAD16/YFL057C are displaced from one another by -1 frameshift%3B members of the AAD gene family comprise three pairs (AAD3 + AAD15%2C AAD6/AAD16 + AAD4%2C AAD10 + AAD14) whose two genes are more related to one another than to other members…	-	1.19793	1.50818
YFL060C	SNO3	GO:0003674:molecular_function,MF;GO:0005575:cellular_component,CC;GO:0008614:pyridoxine metabolic process,BP;GO:0009228:thiamine biosynthetic process,BP	Protein of unknown function; nearly identical to Sno2p; expression is induced before the diauxic shift and also in the absence of thiamin	-1.09566	-	-
YFL064C		GO:0003674:molecular_function,MF;GO:0005575:cellular_component,CC;GO:0008150:biological_process,BP	Putative protein of unknown function	-1.02541	-	-
YFL065C		GO:0003674:molecular_function,MF;GO:0005575:cellular_component,CC;GO:0008150:biological_process,BP	Putative protein of unknown function; induced by treatment with 8-methoxypsoralen and UVA irradiation	-1.61851	-	-
YFL066C		GO:0003674:molecular_function,MF;GO:0005634:nucleus,CC;GO:0008150:biological_process,BP	Helicase-like protein encoded within the telomeric Y' element; induced by treatment with 8-methoxypsoralen and UVA irradiation; SWAT-GFP and mCherry fusion proteins localize to the nucleus	-1.89159	-	-
YFL067W		GO:0003674:molecular_function,MF;GO:0005575:cellular_component,CC;GO:0008150:biological_process,BP	Protein of unknown function; down-regulated at low calcium levels; mCherry fusion protein localizes to the vacuole	-1.95671	-1.09762	-
YFR003C	YPI1	GO:0004865:protein serine/threonine phosphatase inhibitor activity,MF;GO:0005634:nucleus,CC;GO:0005977:glycogen metabolic process,BP;GO:0006873:cellular ion homeostasis,BP;GO:0007094:mitotic spindle assembly checkpoint,BP;GO:0032515:negative regulation of phosphoprotein phosphatase activity,BP;GO:0032516:positive regulation of phosphoprotein phosphatase activity,BP;GO:0035308:negative regulation …	Regulatory subunit of the type I protein phosphatase (PP1) Glc7p; Glc7p participates in the regulation of a variety of metabolic processes including mitosis and glycogen metabolism; in vitro evidence suggests Ypi1p is an inhibitor of Glc7p while in vivo evidence suggests it is an activator; overproduction causes decreased cellular content of glycogen; partial depletion causes lithium sensitivity,…	1.23314	1.4487	1.78659
YFR010W	UBP6	GO:0000502:proteasome complex,CC;GO:0004843:thiol-dependent ubiquitin-specific protease activity,MF;GO:0005838:proteasome regulatory particle,CC;GO:0016579:protein deubiquitination,BP;GO:1901799:negative regulation of proteasomal protein catabolic process,BP	Ubiquitin-specific protease; situated in the base subcomplex of the 26S proteasome, releases free ubiquitin from branched polyubiquitin chains en bloc, rather than from the distal tip of the chain; negatively regulates degradation of ubiquitinated proteins by the proteasome; works in opposition to Hul5p polyubiquitin elongation activity; mutant has aneuploidy tolerance; human homolog UBP14 comple…	-	1.04351	1.33355
YFR015C	GSY1	GO:0004373:glycogen (starch) synthase activity,MF;GO:0005737:cytoplasm,CC;GO:0005739:mitochondrion,CC;GO:0005978:glycogen biosynthetic process,BP	Glycogen synthase; expression induced by glucose limitation, nitrogen starvation, environmental stress, and entry into stationary phase; GSY1 has a paralog, GSY2, that arose from the whole genome duplication; relocalizes from nucleus to cytoplasmic foci upon DNA replication stress	1.72365	1.85288	2.11103
YFR017C	IGD1	GO:0004857:enzyme inhibitor activity,MF;GO:0005737:cytoplasm,CC;GO:0045818:negative regulation of glycogen catabolic process,BP	Cytoplasmic protein that inhibits Gdb1p glycogen debranching activity; required for normal intracellular accumulation of glycogen; phosphorylated in vivo; expression increases during wine fermentation; protein abundance increases in response to DNA replication stress; IGD1 has a paralog, YOL024W, that arose from the whole genome duplication	-	-	1.36966
YFR018C		GO:0003674:molecular_function,MF;GO:0005783:endoplasmic reticulum,CC;GO:0008150:biological_process,BP	Putative protein of unknown function; SWAT-GFP and seamless GFP fusion proteins localize to the endoplasmic reticulum and mCherry fusion protein localizes to the vacuole	-1.00519	-	-
YFR020W	CSS2	GO:0003674:molecular_function,MF;GO:0005576:extracellular region,CC;GO:0005783:endoplasmic reticulum,CC;GO:0008150:biological_process,BP	Protein of unknown function, secreted when constitutively expressed; SWAT-GFP fusion protein localizes to the endoplasmic reticulum (ER) and extracellular region, while mCherry fusion protein localizes to the ER and vacuole; mRNA identified as translated by ribosome profiling data; CSS2 is a non-essential gene	-	-	1.33296
YFR021W	ATG18	GO:0000329:fungal-type vacuole membrane,CC;GO:0000407:pre-autophagosomal structure,CC;GO:0005768:endosome,CC;GO:0005829:cytosol,CC;GO:0006624:vacuolar protein processing,BP;GO:0016236:macroautophagy,BP;GO:0030242:pexophagy,BP;GO:0032258:CVT pathway,BP;GO:0034727:piecemeal microautophagy of nucleus,BP;GO:0043130:ubiquitin binding,MF;GO:0044805:late nucleophagy,BP;GO:0045324:late endosome to vacuol…	Phosphoinositide binding protein; required for vesicle formation in autophagy and the cytoplasm-to-vacuole targeting (Cvt) pathway; binds both phosphatidylinositol (3,5)-bisphosphate and phosphatidylinositol 3-phosphate; WD-40 repeat protein; relocalizes from vacuole to cytoplasm upon DNA replication stress; has 4 mammalian homologs WIPI1, WIPI2, WIPI3 and WIPI4/FWDR45; mutations in human WDR45 c…	-	-	1.22267
YFR024C-A	LSB3	GO:0003674:molecular_function,MF;GO:0005737:cytoplasm,CC;GO:0005739:mitochondrion,CC;GO:0005935:cellular bud neck,CC;GO:0051666:actin cortical patch localization,BP	Protein containing a C-terminal SH3 domain; binds Las17p, which is a homolog of human Wiskott-Aldrich Syndrome protein involved in actin patch assembly and actin polymerization; protein abundance increases in response to DNA replication stress; LSB3 has a paralog, YSC84, that arose from the whole genome duplication	-	-	1.25779
YFR026C	ULI1	GO:0003674:molecular_function,MF;GO:0005783:endoplasmic reticulum,CC;GO:0030968:endoplasmic reticulum unfolded protein response,BP	Protein of unknown function; involved in and induced by the endoplasmic reticulum unfolded protein response (UPR); SWAT-GFP and mCherry fusion proteins localize to the endoplasmic reticulum	-	1.04015	1.10175
YFR030W	MET10	GO:0000103:sulfate assimilation,BP;GO:0004783:sulfite reductase (NADPH) activity,MF;GO:0009337:sulfite reductase complex (NADPH),CC	Subunit alpha of assimilatory sulfite reductase; complex converts sulfite into sulfide	-4.17381	-2.2697	-2.27696
YFR031C-A	RPL2A	GO:0002181:cytoplasmic translation,BP;GO:0003735:structural constituent of ribosome,MF;GO:0022625:cytosolic large ribosomal subunit,CC;GO:0030687:preribosome, large subunit precursor,CC	Ribosomal 60S subunit protein L2A; homologous to mammalian ribosomal protein L2 and bacterial L2; RPL2A has a paralog, RPL2B, that arose from the whole genome duplication	-	-1.57748	-2.22227
YFR032C	RRT5	GO:0003674:molecular_function,MF;GO:0005628:prospore membrane,CC;GO:0008150:biological_process,BP	Putative protein of unknown function; non-essential gene identified in a screen for mutants with increased levels of rDNA transcription; expressed at high levels during sporulation	-1.48197	-1.99174	-1.98973
YFR032C-A	RPL29	GO:0002181:cytoplasmic translation,BP;GO:0003735:structural constituent of ribosome,MF;GO:0005737:cytoplasm,CC;GO:0022625:cytosolic large ribosomal subunit,CC	Ribosomal 60S subunit protein L29; not essential for translation, but required for proper joining of large and small ribosomal subunits and for normal translation rate; homologous to mammalian ribosomal protein L29, no bacterial homolog	-	-	-1.55091
YFR032C-B		GO:0003674:molecular_function,MF;GO:0005575:cellular_component,CC;GO:0008150:biological_process,BP	Putative protein of unknown function; identified by gene-trapping, microarray-based expression analysis, and genome-wide homology searching	-	-1.03193	-1.09096
YFR034C	PHO4	GO:0003700:transcription factor activity, sequence-specific DNA binding,MF;GO:0005634:nucleus,CC;GO:0005737:cytoplasm,CC;GO:0006338:chromatin remodeling,BP;GO:0016036:cellular response to phosphate starvation,BP;GO:0043565:sequence-specific DNA binding,MF;GO:0045937:positive regulation of phosphate metabolic process,BP;GO:0045944:positive regulation of transcription from RNA polymerase II promote…	Basic helix-loop-helix (bHLH) transcription factor of the myc-family; activates transcription cooperatively with Pho2p in response to phosphate limitation; binding to 'CACGTG' motif is regulated by chromatin restriction, competitive binding of Cbf1p to the same DNA binding motif and cooperation with Pho2p; function is regulated by phosphorylation at multiple sites and by phosphate availability	-1.09167	-	-
YFR036W	CDC26	GO:0004842:ubiquitin-protein transferase activity,MF;GO:0005634:nucleus,CC;GO:0005680:anaphase-promoting complex,CC;GO:0005829:cytosol,CC;GO:0016567:protein ubiquitination,BP;GO:0031145:anaphase-promoting complex-dependent catabolic process,BP;GO:0031497:chromatin assembly,BP	Subunit of the Anaphase-Promoting Complex/FCyclosome (APC/FC); which is a ubiquitin-protein ligase required for degradation of anaphase inhibitors, including mitotic cyclins, during the metaphase/Fanaphase transition; relocalizes to the cytosol in response to hypoxia	-	-1.26448	-1.10442
YFR045W		GO:0005215:transporter activity,MF;GO:0005743:mitochondrial inner membrane,CC;GO:0006810:transport,BP;GO:0016021:integral component of membrane,CC	Putative mitochondrial transport protein; null mutant is viable, exhibits decreased levels of chitin and normal resistance to calcofluor white	1.09569	1.11067	1.10897
YFR050C	PRE4	GO:0003674:molecular_function,MF;GO:0005634:nucleus,CC;GO:0005789:endoplasmic reticulum membrane,CC;GO:0010499:proteasomal ubiquitin-independent protein catabolic process,BP;GO:0019774:proteasome core complex, beta-subunit complex,CC;GO:0034515:proteasome storage granule,CC;GO:0043161:proteasome-mediated ubiquitin-dependent protein catabolic process,BP;GO:0043248:proteasome assembly,BP	Beta 7 subunit of the 20S proteasome	-	1.05362	1.3953
YFR052C-A		GO:0003674:molecular_function,MF;GO:0005575:cellular_component,CC;GO:0008150:biological_process,BP	Dubious open reading frame; unlikely to encode a functional protein, based on available experimental and comparative sequence data; overlaps ORF HXK1/FYFR053C	1.68654	-	1.19515
YFR052W	RPN12	GO:0003674:molecular_function,MF;GO:0006511:ubiquitin-dependent protein catabolic process,BP;GO:0008541:proteasome regulatory particle, lid subcomplex,CC;GO:0034515:proteasome storage granule,CC	Subunit of the 19S regulatory particle of the 26S proteasome lid; synthetically lethal with RPT1, which is an ATPase component of the 19S regulatory particle; physically interacts with Nob1p and Rpn3p; protein abundance increases in response to DNA replication stress	-	-	1.05221
YFR053C	HXK1	GO:0004396:hexokinase activity,MF;GO:0005737:cytoplasm,CC;GO:0005739:mitochondrion,CC;GO:0005829:cytosol,CC;GO:0006000:fructose metabolic process,BP;GO:0006006:glucose metabolic process,BP;GO:0006013:mannose metabolic process,BP;GO:0006096:glycolytic process,BP;GO:0032445:fructose import,BP;GO:0046323:glucose import,BP	Hexokinase isoenzyme 1; a cytosolic protein that catalyzes phosphorylation of glucose during glucose metabolism; expression is highest during growth on non-glucose carbon sources; glucose-induced repression involves hexokinase Hxk2p; HXK1 has a paralog, HXK2, that arose from the whole genome duplication	1.96809	1.15205	1.34417
YGL008C	PMA1	GO:0005739:mitochondrion,CC;GO:0005829:cytosol,CC;GO:0005886:plasma membrane,CC;GO:0006885:regulation of pH,BP;GO:0008553:hydrogen-exporting ATPase activity, phosphorylative mechanism,MF;GO:0015992:proton transport,BP;GO:0016021:integral component of membrane,CC;GO:0045121:membrane raft,CC;GO:0055085:transmembrane transport,BP;GO:1902906:proteasome storage granule assembly,BP	Plasma membrane P2-type H/B-ATPase; pumps protons out of cell; major regulator of cytoplasmic pH and plasma membrane potential; long-lived protein asymmetrically distributed at plasma membrane between mother cells and buds; accumulates at high levels in mother cells during aging, buds emerge with very low levels of Pma1p, newborn cells have low levels of Pma1p; Hsp30p plays a role in Pma1p regula…	-1.72498	-2.85884	-2.98114
YGL009C	LEU1	GO:0003861:3-isopropylmalate dehydratase activity,MF;GO:0005829:cytosol,CC;GO:0009098:leucine biosynthetic process,BP;GO:0010494:cytoplasmic stress granule,CC	Isopropylmalate isomerase; catalyzes the second step in the leucine biosynthesis pathway	1.3909	-	-
YGL011C	SCL1	GO:0003674:molecular_function,MF;GO:0005634:nucleus,CC;GO:0005737:cytoplasm,CC;GO:0005739:mitochondrion,CC;GO:0010499:proteasomal ubiquitin-independent protein catabolic process,BP;GO:0019773:proteasome core complex, alpha-subunit complex,CC;GO:0034515:proteasome storage granule,CC;GO:0042175:nuclear outer membrane-endoplasmic reticulum membrane network,CC;GO:0043161:proteasome-mediated ubiquitin…	Alpha 1 subunit of the 20S proteasome; involved in the degradation of ubiquitinated substrates; 20S proteasome is the core complex of the 26S proteasome; essential for growth; detected in the mitochondria	1.08901	1.47232	1.79684
YGL015C		GO:0003674:molecular_function,MF;GO:0005628:prospore membrane,CC;GO:0008150:biological_process,BP	Putative protein of unknown function; null mutants accumulate cargo in the Golgi	1.42212	-	-
YGL021W	ALK1	GO:0004672:protein kinase activity,MF;GO:0004674:protein serine/threonine kinase activity,MF;GO:0005575:cellular_component,CC;GO:0006468:protein phosphorylation,BP;GO:0007067:mitotic nuclear division,BP	Protein kinase; along with its paralog, ALK2, required for proper spindle positioning and nuclear segregation following mitotic arrest, proper organization of cell polarity factors in mitosis, proper localization of formins and polarity factors, and survival in cells that activate spindle assembly checkpoint; phosphorylated in response to DNA damage; ALK1 has a paralog, ALK2, that arose from the …	-	-1.34588	-1.71469
YGL027C	CWH41	GO:0000324:fungal-type vacuole,CC;GO:0004573:mannosyl-oligosaccharide glucosidase activity,MF;GO:0005789:endoplasmic reticulum membrane,CC;GO:0006487:protein N-linked glycosylation,BP;GO:0009272:fungal-type cell wall biogenesis,BP;GO:0070880:fungal-type cell wall beta-glucan biosynthetic process,BP	Processing alpha glucosidase I; ER type II integral membrane N-glycoprotein involved in assembly of cell wall beta 1,6 glucan and asparagine-linked protein glycosylation; also involved in ER protein quality control and sensing of ER stress	-1.38507	-1.13146	-1.00517
YGL028C	SCW11	GO:0008150:biological_process,BP;GO:0009277:fungal-type cell wall,CC;GO:0042973:glucan endo-1,3-beta-D-glucosidase activity,MF;GO:0071944:cell periphery,CC	Cell wall protein with similarity to glucanases; may play a role in conjugation during mating based on its regulation by Ste12p	-	-1.23712	-1.71215
YGL030W	RPL30	GO:0002181:cytoplasmic translation,BP;GO:0003723:RNA binding,MF;GO:0003735:structural constituent of ribosome,MF;GO:0005737:cytoplasm,CC;GO:0006364:rRNA processing,BP;GO:0022625:cytosolic large ribosomal subunit,CC;GO:0030627:pre-mRNA 5'-splice site binding,MF;GO:0048025:negative regulation of mRNA splicing, via spliceosome,BP	Ribosomal 60S subunit protein L30; involved in pre-rRNA processing in the nucleolus; autoregulates splicing of its transcript; homologous to mammalian ribosomal protein L30, no bacterial homolog	-	-	-1.36347
YGL031C	RPL24A	GO:0002181:cytoplasmic translation,BP;GO:0003723:RNA binding,MF;GO:0003735:structural constituent of ribosome,MF;GO:0022625:cytosolic large ribosomal subunit,CC	Ribosomal 60S subunit protein L24A; not essential for translation but may be required for normal translation rate; homologous to mammalian ribosomal protein L24, no bacterial homolog; RPL24A has a paralog, RPL24B, that arose from the whole genome duplication	-	-1.30707	-1.84191
YGL035C	MIG1	GO:0000122:negative regulation of transcription from RNA polymerase II promoter,BP;GO:0000433:negative regulation of transcription from RNA polymerase II promoter by glucose,BP;GO:0000978:RNA polymerase II core promoter proximal region sequence-specific DNA binding,MF;GO:0001078:transcriptional repressor activity, RNA polymerase II core promoter proximal region sequence-specific binding,MF;GO:000…	Transcription factor involved in glucose repression; sequence specific DNA binding protein containing two Cys2His2 zinc finger motifs; regulated by the SNF1 kinase and the GLC7 phosphatase; regulates filamentous growth along with Mig2p in response to glucose depletion; activated in stochastic pulses of nuclear localization, shuttling between cytosol and nucleus depending on external glucose level…	-	1.1381	1.09797
YGL037C	PNC1	GO:0000183:chromatin silencing at rDNA,BP;GO:0001302:replicative cell aging,BP;GO:0005634:nucleus,CC;GO:0005737:cytoplasm,CC;GO:0005777:peroxisome,CC;GO:0006348:chromatin silencing at telomere,BP;GO:0008936:nicotinamidase activity,MF;GO:0019358:nicotinate nucleotide salvage,BP;GO:1904524:negative regulation of DNA amplification,BP	Nicotinamidase that converts nicotinamide to nicotinic acid; part of the NAD(/B) salvage pathway; required for life span extension by calorie restriction; lacks a peroxisomal targeting signal but is imported into peroxisomes via binding to Gpd1p; PNC1 expression responds to all known stimuli that extend replicative life span; protein increases in abundance and relative distribution to cytoplasmic…	1.20563	-	1.54747
YGL039W		GO:0004029:aldehyde dehydrogenase (NAD) activity,MF;GO:0004090:carbonyl reductase (NADPH) activity,MF;GO:0005737:cytoplasm,CC;GO:0006725:cellular aromatic compound metabolic process,BP;GO:0016614:oxidoreductase activity, acting on CH-OH group of donors,MF;GO:0042180:cellular ketone metabolic process,BP;GO:1901426:response to furfural,BP	Aldehyde reductase; reduces aliphatic aldehyde substrates using NADH as cofactor; shown to reduce carbonyl compounds to chiral alcohols	1.24398	1.61009	1.67094
YGL045W	RIM8	GO:0001403:invasive growth in response to glucose limitation,BP;GO:0003674:molecular_function,MF;GO:0005829:cytosol,CC;GO:0007126:meiotic nuclear division,BP;GO:0009898:cytoplasmic side of plasma membrane,CC;GO:0016485:protein processing,BP;GO:0070086:ubiquitin-dependent endocytosis,BP	Protein involved in proteolytic activation of Rim101p; part of response to alkaline pH; interacts with ESCRT-1 subunits Stp22p and Vps28p; essential for anaerobic growth; member of the arrestin-related trafficking adaptor family	-1.67081	-	-
YGL048C	RPT6	GO:0005634:nucleus,CC;GO:0006289:nucleotide-excision repair,BP;GO:0006338:chromatin remodeling,BP;GO:0008540:proteasome regulatory particle, base subcomplex,CC;GO:0016887:ATPase activity,MF;GO:0019904:protein domain specific binding,MF;GO:0032968:positive regulation of transcription elongation from RNA polymerase II promoter,BP;GO:0034515:proteasome storage granule,CC;GO:0043161:proteasome-mediat…	ATPase of the 19S regulatory particle of the 26S proteasome; one of six ATPases of the regulatory particle; involved in the degradation of ubiquitinated substrates; bound by ubiquitin-protein ligases Ubr1p and Ufd4p; localized mainly to the nucleus throughout the cell cycle; protein abundance increases in response to DNA replication stress	-	-	1.06855
YGL050W	TYW3	GO:0005575:cellular_component,CC;GO:0008175:tRNA methyltransferase activity,MF;GO:0030488:tRNA methylation,BP;GO:0031591:wybutosine biosynthetic process,BP	tRNA methyltransferase required for synthesis of wybutosine; a modified guanosine found at the 3'-position adjacent to the anticodon of phenylalanine tRNA which supports reading frame maintenance by stabilizing codon-anticodon interactions	-	-1.11901	-1.22344
YGL052W		GO:0003674:molecular_function,MF;GO:0005575:cellular_component,CC;GO:0008150:biological_process,BP	Dubious open reading frame; unlikely to encode a functional protein, based on available experimental and comparative sequence data; partially overlaps the verified ORF MST27	-1.08543	-1.03398	-
YGL056C	SDS23	GO:0000920:cell separation after cytokinesis,BP;GO:0003674:molecular_function,MF;GO:0005634:nucleus,CC;GO:0005737:cytoplasm,CC	Protein involved in cell separation during budding; one of two S. cerevisiae homologs (Sds23p and Sds24p) of the S. pombe Sds23 protein, which is implicated in APC/Fcyclosome regulation; SDS23 has a paralog, SDS24, that arose from the whole genome duplication	-	-1.02169	-
YGL058W	RAD6	GO:0000209:protein polyubiquitination,BP;GO:0000502:proteasome complex,CC;GO:0000722:telomere maintenance via recombination,BP;GO:0000724:double-strand break repair via homologous recombination,BP;GO:0000790:nuclear chromatin,CC;GO:0003697:single-stranded DNA binding,MF;GO:0004842:ubiquitin-protein transferase activity,MF;GO:0005634:nucleus,CC;GO:0005737:cytoplasm,CC;GO:0006348:chromatin silencin…	Ubiquitin-conjugating enzyme (E2); involved in postreplication repair as a heterodimer with Rad18p, regulation of K63 polyubiquitination in response to oxidative stress, DSBR and checkpoint control as a heterodimer with Bre1p, ubiquitin-mediated N-end rule protein degradation as a heterodimer with Ubr1p, ERAD with Ubr1p in the absence of canonical ER membrane ligases, and Rpn4p turnover as part o…	1.03121	-	-
YGL063C-A		GO:0003674:molecular_function,MF;GO:0005575:cellular_component,CC;GO:0008150:biological_process,BP	Dubious open reading frame unlikely to encode a functional protein; identified by gene-trapping, microarray-based expression analysis, and genome-wide homology searching	-	-1.4311	-1.54517
YGL063W	PUS2	GO:0005739:mitochondrion,CC;GO:0009982:pseudouridine synthase activity,MF;GO:0031119:tRNA pseudouridine synthesis,BP;GO:1990481:mRNA pseudouridine synthesis,BP	Mitochondrial tRNA:pseudouridine synthase; acts at positions 27 and 28, but not at position 72; efficiently and rapidly targeted to mitochondria, specifically dedicated to mitochondrial tRNA modification; mutation also affects pseudouridylation of some nuclear-encoded mRNAs; PUS2 has a paralog, PUS1, that arose from the whole genome duplication	-1.10052	-1.53329	-1.60471
YGL073W	HSF1	GO:0003700:transcription factor activity, sequence-specific DNA binding,MF;GO:0005634:nucleus,CC;GO:0005739:mitochondrion,CC;GO:0006357:regulation of transcription from RNA polymerase II promoter,BP;GO:0009408:response to heat,BP;GO:0032007:negative regulation of TOR signaling,BP;GO:0043565:sequence-specific DNA binding,MF;GO:0045944:positive regulation of transcription from RNA polymerase II pro…	Trimeric heat shock transcription factor; activates multiple genes in response to highly diverse stresses; recognizes variable heat shock elements (HSEs) consisting of inverted NGAAN repeats; monitors translational status of cell through an RQC (Ribosomal Quality Control)-mediated translation-stress signal; involved in diauxic shift; posttranslationally regulated; human homolog HSF1 with linker r…	-	-	1.10432
YGL074C		GO:0003674:molecular_function,MF;GO:0005575:cellular_component,CC;GO:0008150:biological_process,BP	Dubious open reading frame unlikely to encode a functional protein; overlaps 5' end of essential HSF1 gene encoding heat shock transcription factor	-	-	1.00464
YGL075C	MPS2	GO:0000741:karyogamy,BP;GO:0005198:structural molecule activity,MF;GO:0005635:nuclear envelope,CC;GO:0005783:endoplasmic reticulum,CC;GO:0005816:spindle pole body,CC;GO:0030474:spindle pole body duplication,BP;GO:0071988:protein localization to spindle pole body,BP	Essential membrane protein localized at nuclear envelope and SPBs; required for insertion of the newly duplicated spindle pole body into the nuclear envelope; potentially phosphorylated by Cdc28p; MPS2 has a paralog, CSM4, that arose from the whole genome duplication	-	1.00911	-
YGL076C	RPL7A	GO:0000470:maturation of LSU-rRNA,BP;GO:0002181:cytoplasmic translation,BP;GO:0003735:structural constituent of ribosome,MF;GO:0005737:cytoplasm,CC;GO:0022625:cytosolic large ribosomal subunit,CC;GO:0030687:preribosome, large subunit precursor,CC;GO:0042273:ribosomal large subunit biogenesis,BP	Ribosomal 60S subunit protein L7A; required for processing of 27SA3 pre-rRNA to 27SB pre-rRNA during assembly of large ribosomal subunit; depletion leads to a turnover of pre-rRNA; contains a conserved C-terminal Nucleic acid Binding Domain (NDB2); binds to Domain II of 25S and 5.8S rRNAs; homologous to mammalian ribosomal protein L7 and bacterial L30; RPL7A has a paralog, RPL7B, that arose from …	-	-	-1.26719
YGL077C	HNM1	GO:0005783:endoplasmic reticulum,CC;GO:0005886:plasma membrane,CC;GO:0015220:choline transmembrane transporter activity,MF;GO:0015871:choline transport,BP;GO:0016021:integral component of membrane,CC;GO:0031460:glycine betaine transport,BP;GO:0034228:ethanolamine transmembrane transporter activity,MF;GO:0034229:ethanolamine transport,BP;GO:0071944:cell periphery,CC;GO:1900749:(R)-carnitine transp…	Plasma membrane transporter for choline, ethanolamine, and carnitine; involved in the uptake of nitrogen mustard and the uptake of glycine betaine during hypersaline stress; co-regulated with phospholipid biosynthetic genes and negatively regulated by choline and myo-inositol	-1.94002	-2.21218	-2.36244
YGL088W		GO:0003674:molecular_function,MF;GO:0005575:cellular_component,CC;GO:0008150:biological_process,BP	Putative protein of unknown function; conserved across S. cerevisiae strains; partially overlaps snR10, a snoRNA required for preRNA processing	-	-2.93829	-
YGL094C	PAN2	GO:0000289:nuclear-transcribed mRNA poly(A) tail shortening,BP;GO:0004535:poly(A)-specific ribonuclease activity,MF;GO:0005737:cytoplasm,CC;GO:0006301:postreplication repair,BP;GO:0031251:PAN complex,CC	Catalytic subunit of the Pan2p-Pan3p poly(A)-ribonuclease complex; complex acts to control poly(A) tail length and regulate the stoichiometry and activity of postreplication repair complexes	-	1.31768	1.04368
YGL096W	TOS8	GO:0000790:nuclear chromatin,CC;GO:0003682:chromatin binding,MF;GO:0008150:biological_process,BP;GO:0043565:sequence-specific DNA binding,MF	Homeodomain-containing protein and putative transcription factor; found associated with chromatin; target of SBF transcription factor; induced during meiosis and under cell-damaging conditions; TOS8 has a paralog, CUP9, that arose from the whole genome duplication	-	-	1.24217
YGL102C		GO:0003674:molecular_function,MF;GO:0005575:cellular_component,CC;GO:0008150:biological_process,BP	Dubious open reading frame unlikely to encode a functional protein; overlaps 3' end of essential RPL28 gene encoding a large subunit ribosomal protein	-	-1.06325	-1.48813
YGL103W	RPL28	GO:0002181:cytoplasmic translation,BP;GO:0003723:RNA binding,MF;GO:0003735:structural constituent of ribosome,MF;GO:0005634:nucleus,CC;GO:0022625:cytosolic large ribosomal subunit,CC;GO:0030687:preribosome, large subunit precursor,CC	Ribosomal 60S subunit protein L28; homologous to mammalian ribosomal protein L27A and bacterial L15; may have peptidyl transferase activity; can mutate to cycloheximide resistance	-	-1.07541	-1.49479
YGL111W	NSA1	GO:0003674:molecular_function,MF;GO:0005634:nucleus,CC;GO:0005730:nucleolus,CC;GO:0030687:preribosome, large subunit precursor,CC;GO:0042273:ribosomal large subunit biogenesis,BP	Constituent of 66S pre-ribosomal particles; involved in 60S ribosomal subunit biogenesis	1.05353	-	-
YGL123C-A		GO:0003674:molecular_function,MF;GO:0005575:cellular_component,CC;GO:0008150:biological_process,BP	Dubious open reading frame; unlikely to encode a functional protein, based on available experimental and comparative sequence data; overlaps the verified gene RPS2/FYGL123W	-	-1.04042	-1.79219
YGL123W	RPS2	GO:0003735:structural constituent of ribosome,MF;GO:0006407:rRNA export from nucleus,BP;GO:0022627:cytosolic small ribosomal subunit,CC;GO:0032040:small-subunit processome,CC;GO:0045903:positive regulation of translational fidelity,BP;GO:0070181:small ribosomal subunit rRNA binding,MF	Protein component of the small (40S) subunit; essential for control of translational accuracy; phosphorylation by C-terminal domain kinase I (CTDK-I) enhances translational accuracy; methylated on one or more arginine residues by Hmt1p; homologous to mammalian ribosomal protein S2 and bacterial S5	-	-1.10224	-1.89166
YGL125W	MET13	GO:0004489:methylenetetrahydrofolate reductase (NAD(P)H) activity,MF;GO:0005739:mitochondrion,CC;GO:0009086:methionine biosynthetic process,BP	Major isozyme of methylenetetrahydrofolate reductase; catalyzes the reduction of 5,10-methylenetetrahydrofolate to 5-methyltetrahydrofolate in the methionine biosynthesis pathway	-3.56173	-3.36474	-3.31922
YGL126W	SCS3	GO:0003674:molecular_function,MF;GO:0005783:endoplasmic reticulum,CC;GO:0006644:phospholipid metabolic process,BP;GO:0008654:phospholipid biosynthetic process,BP;GO:0016021:integral component of membrane,CC	Protein required for inositol prototrophy; required for normal ER membrane biosynthesis; ortholog of the FIT family of proteins involved in triglyceride droplet biosynthesis and homologous to human FIT2; disputed role in the synthesis of inositol phospholipids from inositol	-1.9382	-1.76257	-1.9421
YGL129C	RSM23	GO:0003735:structural constituent of ribosome,MF;GO:0005739:mitochondrion,CC;GO:0005763:mitochondrial small ribosomal subunit,CC;GO:0032543:mitochondrial translation,BP	Mitochondrial ribosomal protein of the small subunit; has similarity to mammalian apoptosis mediator proteins; null mutation prevents induction of apoptosis by overproduction of metacaspase Mca1p	1.44884	-	-
YGL135W	RPL1B	GO:0002181:cytoplasmic translation,BP;GO:0003735:structural constituent of ribosome,MF;GO:0022625:cytosolic large ribosomal subunit,CC;GO:0030687:preribosome, large subunit precursor,CC	Ribosomal 60S subunit protein L1B; N-terminally acetylated; homologous to mammalian ribosomal protein L10A and bacterial L1; RPL1B has a paralog, RPL1A, that arose from the whole genome duplication; rpl1a rpl1b double null mutation is lethal	-1.0564	-1.55426	-2.0353
YGL138C		GO:0003674:molecular_function,MF;GO:0005628:prospore membrane,CC;GO:0008150:biological_process,BP	Putative protein of unknown function; has no significant sequence similarity to any known protein	1.91597	-	-
YGL140C		GO:0003674:molecular_function,MF;GO:0005783:endoplasmic reticulum,CC;GO:0008150:biological_process,BP;GO:0016021:integral component of membrane,CC	Putative protein of unknown function; non-essential gene; contains multiple predicted transmembrane domains	-1.13654	-	-
YGL141W	HUL5	GO:0000209:protein polyubiquitination,BP;GO:0000502:proteasome complex,CC;GO:0005634:nucleus,CC;GO:0005737:cytoplasm,CC;GO:0010994:free ubiquitin chain polymerization,BP;GO:0030433:ER-associated ubiquitin-dependent protein catabolic process,BP;GO:0034450:ubiquitin-ubiquitin ligase activity,MF;GO:0042787:protein ubiquitination involved in ubiquitin-dependent protein catabolic process,BP	Multiubiquitin chain assembly factor (E4); proteasome processivity factor that elongates polyUb chains on substrates, opposing Ubp6p, a branched polyubiquitin protease; required for retrograde transport of misfolded proteins during ERAD; required for ubiquitination of a subset of cytosolic misfolded proteins upon heat shock	1.12097	1.39899	1.433
YGL144C	ROG1	GO:0005634:nucleus,CC;GO:0005737:cytoplasm,CC;GO:0044255:cellular lipid metabolic process,BP;GO:0047372:acylglycerol lipase activity,MF	Lipase with specificity for monoacylglycerol; preferred substrate is 1-oleoylglycerol; null mutation affects lipid droplet morphology and overexpression causes increased accumulation of reactive oxygen species	-1.24301	-1.14324	-1.12832
YGL146C	RRT6	GO:0003674:molecular_function,MF;GO:0008150:biological_process,BP;GO:0016020:membrane,CC	Putative protein of unknown function; non-essential gene identified in a screen for mutants with increased levels of rDNA transcription; contains two putative transmembrane spans, but no significant homology to other known proteins	-1.83683	-1.44354	-
YGL147C	RPL9A	GO:0002181:cytoplasmic translation,BP;GO:0003735:structural constituent of ribosome,MF;GO:0022625:cytosolic large ribosomal subunit,CC	Ribosomal 60S subunit protein L9A; homologous to mammalian ribosomal protein L9 and bacterial L6; RPL9A has a paralog, RPL9B, that arose from a single-locus duplication	-	-1.04481	-1.81529
YGL157W	ARI1	GO:0004090:carbonyl reductase (NADPH) activity,MF;GO:0005634:nucleus,CC;GO:0005737:cytoplasm,CC;GO:0008150:biological_process,BP;GO:0016491:oxidoreductase activity,MF	NADPH-dependent aldehyde reductase; utilizes aromatic and alophatic aldehyde substrates; member of the short-chain dehydrogenase/Freductase superfamily	-1.17083	-	-
YGL166W	CUP2	GO:0000978:RNA polymerase II core promoter proximal region sequence-specific DNA binding,MF;GO:0001202:RNA polymerase II transcription factor activity, copper ion regulated core promoter proximal region sequence-specific binding,MF;GO:0005507:copper ion binding,MF;GO:0005634:nucleus,CC;GO:0006357:regulation of transcription from RNA polymerase II promoter,BP;GO:0046688:response to copper ion,BP	Copper-binding transcription factor; activates transcription of the metallothionein genes CUP1-1 and CUP1-2 in response to elevated copper concentrations; required for regulation of copper genes in response to DNA-damaging reagents; CUP2 has a paralog, HAA1, that arose from the whole genome duplication	-	-1.06927	-
YGL170C	SPO74	GO:0005198:structural molecule activity,MF;GO:0005816:spindle pole body,CC;GO:0030437:ascospore formation,BP;GO:0035974:meiotic spindle pole body,CC	Component of the meiotic outer plaque of the spindle pole body; involved in modifying the meiotic outer plaque that is required prior to prospore membrane formation	-	-1.19381	-
YGL174W	BUD13	GO:0000282:cellular bud site selection,BP;GO:0000398:mRNA splicing, via spliceosome,BP;GO:0003674:molecular_function,MF;GO:0005634:nucleus,CC;GO:0006406:mRNA export from nucleus,BP;GO:0070274:RES complex,CC	Subunit of the RES complex; RES complex is required for nuclear pre-mRNA retention and splicing; involved in bud-site selection; diploid mutants display a unipolar budding pattern instead of the wild-type bipolar pattern due to a specific defect in MATa1 pre-mRNA splicing which leads to haploid gene expression in diploids	-	1.11911	-
YGL183C	MND1	GO:0000794:condensed nuclear chromosome,CC;GO:0003690:double-stranded DNA binding,MF;GO:0005515:protein binding,MF;GO:0005634:nucleus,CC;GO:0007131:reciprocal meiotic recombination,BP	Protein required for recombination and meiotic nuclear division; forms a complex with Hop2p, which is involved in chromosome pairing and repair of meiotic double-strand breaks	-2.0179	-	-
YGL184C	STR3	GO:0004121:cystathionine beta-lyase activity,MF;GO:0005634:nucleus,CC;GO:0005737:cytoplasm,CC;GO:0005777:peroxisome,CC;GO:0009086:methionine biosynthetic process,BP;GO:0019346:transsulfuration,BP	Peroxisomal cystathionine beta-lyase; converts cystathionine into homocysteine; may be redox regulated by Gto1p; involved in the release of the aromatic thiol 3-mercaptohexanol during wine fermentation	-4.82848	-2.66373	-1.59079
YGL186C	TPN1	GO:0000324:fungal-type vacuole,CC;GO:0005886:plasma membrane,CC;GO:0016021:integral component of membrane,CC;GO:0051180:vitamin transport,BP;GO:0051183:vitamin transporter activity,MF	Plasma membrane pyridoxine (vitamin B6) transporter; member of the purine-cytosine permease subfamily within the major facilitator superfamily; proton symporter with similarity to Fcy21p, Fcy2p, and Fcy22p	-1.7093	-1.272	-
YGL188C-A		GO:0003674:molecular_function,MF;GO:0005575:cellular_component,CC;GO:0008150:biological_process,BP	Putative protein of unknown function	-2.04283	-2.31247	-1.47443
YGL189C	RPS26A	GO:0002181:cytoplasmic translation,BP;GO:0003735:structural constituent of ribosome,MF;GO:0006407:rRNA export from nucleus,BP;GO:0022627:cytosolic small ribosomal subunit,CC;GO:0042255:ribosome assembly,BP	Protein component of the small (40S) ribosomal subunit; homologous to mammalian ribosomal protein S26, no bacterial homolog; RPS26A has a paralog, RPS26B, that arose from the whole genome duplication; human homolog can partially complement an RPS26A, RPS26B double null mutant; mutations in the human gene are associated with Diamond-Blackfan anemia	-	-	-1.19945
YGL191W	COX13	GO:0004129:cytochrome-c oxidase activity,MF;GO:0005739:mitochondrion,CC;GO:0005751:mitochondrial respiratory chain complex IV,CC;GO:0009060:aerobic respiration,BP;GO:0016021:integral component of membrane,CC;GO:0030234:enzyme regulator activity,MF;GO:0097250:mitochondrial respiratory chain supercomplex assembly,BP	Subunit VIa of cytochrome c oxidase; present in a subclass of cytochrome c oxidase complexes that may have a role in mimimizing generation of reactive oxygen species; not essential for cytochrome c oxidase activity but may modulate activity in response to ATP; required for assembly of Rcf2p into cytochrome c oxidase - cytochrome bc1 supercomplexes	1.09377	-	-
YGL196W	DSD1	GO:0005575:cellular_component,CC;GO:0008721:D-serine ammonia-lyase activity,MF;GO:0070178:D-serine metabolic process,BP	D-serine dehydratase (aka D-serine ammonia-lyase); converts D-serine to pyruvate and ammonia by a reaction dependent on pyridoxal 5'-phosphate and zinc; may play a role in D-serine detoxification; L-serine is not a substrate	-1.83459	-	-
YGL197W	MDS3	GO:0003674:molecular_function,MF;GO:0005737:cytoplasm,CC;GO:0005739:mitochondrion,CC;GO:0007124:pseudohyphal growth,BP;GO:0031929:TOR signaling,BP;GO:0042174:negative regulation of sporulation resulting in formation of a cellular spore,BP	Putative component of the TOR regulatory pathway; negative regulator of early meiotic gene expression; required, with Pmd1p, for growth under alkaline conditions; has an N-terminal kelch-like domain; MDS3 has a paralog, PMD1, that arose from the whole genome duplication	-1.28791	-	-
YGL202W	ARO8	GO:0005737:cytoplasm,CC;GO:0008793:aromatic-amino-acid:2-oxoglutarate aminotransferase activity,MF;GO:0009072:aromatic amino acid family metabolic process,BP;GO:0047536:2-aminoadipate transaminase activity,MF	Aromatic aminotransferase I; expression is regulated by general control of amino acid biosynthesis	-	-1.43687	-
YGL203C	KEX1	GO:0000324:fungal-type vacuole,CC;GO:0004185:serine-type carboxypeptidase activity,MF;GO:0005802:trans-Golgi network,CC;GO:0006915:apoptotic process,BP	Cell death protease essential for hypochlorite-induced apoptosis; involved in the processing of killer toxin and alpha factor precursor; cleaves Lys and Arg residues from the C-terminus of peptides and proteins	-1.21404	-	-
YGL205W	POX1	GO:0003997:acyl-CoA oxidase activity,MF;GO:0005782:peroxisomal matrix,CC;GO:0006635:fatty acid beta-oxidation,BP;GO:0033540:fatty acid beta-oxidation using acyl-CoA oxidase,BP	Fatty-acyl coenzyme A oxidase; involved in the fatty acid beta-oxidation pathway; localized to the peroxisomal matrix	-1.00897	-1.13046	-1.17979
YGL208W	SIP2	GO:0001302:replicative cell aging,BP;GO:0001403:invasive growth in response to glucose limitation,BP;GO:0004679:AMP-activated protein kinase activity,MF;GO:0005737:cytoplasm,CC;GO:0005886:plasma membrane,CC;GO:0006468:protein phosphorylation,BP;GO:0007165:signal transduction,BP;GO:0031588:nucleotide-activated protein kinase complex,CC;GO:0042149:cellular response to glucose starvation,BP;GO:00432…	One of three beta subunits of the Snf1 kinase complex; involved in the response to glucose starvation; null mutants exhibit accelerated aging; N-myristoylprotein localized to the cytoplasm and the plasma membrane; SIP2 has a paralog, GAL83, that arose from the whole genome duplication	-1.34798	-1.15959	-
YGL209W	MIG2	GO:0000122:negative regulation of transcription from RNA polymerase II promoter,BP;GO:0000433:negative regulation of transcription from RNA polymerase II promoter by glucose,BP;GO:0000978:RNA polymerase II core promoter proximal region sequence-specific DNA binding,MF;GO:0001078:transcriptional repressor activity, RNA polymerase II core promoter proximal region sequence-specific binding,MF;GO:000…	Zinc finger transcriptional repressor; cooperates with Mig1p in glucose-induced gene repression; under low glucose conditions relocalizes to mitochondrion, where it interacts with Ups1p, antagonizes mitochondrial fission factor Dnm1p, indicative of a role in mitochondrial fusion or regulating morphology; regulates filamentous growth in response to glucose depletion; activated in stochastic pulses…	-1.35799	-	-1.25882
YGL215W	CLG1	GO:0000307:cyclin-dependent protein kinase holoenzyme complex,CC;GO:0016239:positive regulation of macroautophagy,BP;GO:0016538:cyclin-dependent protein serine/threonine kinase regulator activity,MF	Cyclin-like protein that interacts with Pho85p; has sequence similarity to G1 cyclins PCL1 and PCL2	-	-	-1.03553
YGL217C		GO:0003674:molecular_function,MF;GO:0005575:cellular_component,CC;GO:0008150:biological_process,BP	Dubious open reading frame; unlikely to encode a functional protein, based on available experimental and comparative sequence data; partially overlaps the verified ORF KIP3/FYGL216W	-1.02986	-	-
YGL222C	EDC1	GO:0000290:deadenylation-dependent decapping of nuclear-transcribed mRNA,BP;GO:0003729:mRNA binding,MF;GO:0005634:nucleus,CC;GO:0005737:cytoplasm,CC;GO:0032056:positive regulation of translation in response to stress,BP	RNA-binding protein that activates mRNA decapping directly; binds to mRNA substrate and enhances activity of decapping proteins Dcp1p and Dcp2p; has a role in translation during heat stress; protein becomes more abundant and forms cytoplasmic foci in response to DNA replication stress; EDC1 has a paralog, EDC2, that arose from the whole genome duplication	-	-	1.16711
YGL224C	SDT1	GO:0005575:cellular_component,CC;GO:0006206:pyrimidine nucleobase metabolic process,BP;GO:0008252:nucleotidase activity,MF	Pyrimidine nucleotidase; responsible for production of nicotinamide riboside and nicotinic acid riboside; overexpression suppresses the 6-AU sensitivity of transcription elongation factor S-II, as well as resistance to other pyrimidine derivatives; SDT1 has a paralog, PHM8, that arose from the whole genome duplication	-1.7416	-1.60629	-
YGL234W	ADE5,7	GO:0004637:phosphoribosylamine-glycine ligase activity,MF;GO:0004641:phosphoribosylformylglycinamidine cyclo-ligase activity,MF;GO:0005737:cytoplasm,CC;GO:0006144:purine nucleobase metabolic process,BP	Enzyme of the 'de novo' purine nucleotide biosynthetic pathway; contains aminoimidazole ribotide synthetase and glycinamide ribotide synthetase activities	-2.39589	-2.02997	-1.66147
YGL240W	DOC1	GO:0005680:anaphase-promoting complex,CC;GO:0005739:mitochondrion,CC;GO:0030234:enzyme regulator activity,MF;GO:0031145:anaphase-promoting complex-dependent catabolic process,BP;GO:0031497:chromatin assembly,BP;GO:0061630:ubiquitin protein ligase activity,MF;GO:1904668:positive regulation of ubiquitin protein ligase activity,BP	Processivity factor; required for the ubiquitination activity of the anaphase promoting complex (APC), mediates the activity of the APC by contributing to substrate recognition; involved in cyclin proteolysis; contains a conserved DOC1 homology domain	-	1.15923	1.70612
YGL247W	BRR6	GO:0003674:molecular_function,MF;GO:0005635:nuclear envelope,CC;GO:0005783:endoplasmic reticulum,CC;GO:0006998:nuclear envelope organization,BP;GO:0055088:lipid homeostasis,BP;GO:0071944:cell periphery,CC	Essential nuclear envelope integral membrane protein; interacts and functions with Apq12p and Brl1p in lipid homeostasis; mutants are defective in nuclear pore complex biogenesis, nuclear envelope morphology, mRNA nuclear export, and are sensitive to sterol biosynthesis inhibitors and membrane fluidizing agents; exhibits synthetic lethal genetic interactions with genes involved in lipid metabolis…	-1.30555	-1.27018	-1.4718
YGR001C	EFM5	GO:0005737:cytoplasm,CC;GO:0016279:protein-lysine N-methyltransferase activity,MF;GO:0018023:peptidyl-lysine trimethylation,BP	S-adenosylmethionine-dependent lysine methyltransferase; involved in the trimethylation of eEF1A (Tef1p/FTef2p) at lysine 79; green fluorescent protein (GFP)-fusion protein localizes to the cytoplasm; required for replication of Brome mosaic virus in budding yeast; expresses a circular RNA; originally misclassified as a N-6-adenine specific DNA methyltransferase based on sequence similarity; both…	-	-1.01923	-
YGR027C	RPS25A	GO:0002181:cytoplasmic translation,BP;GO:0003735:structural constituent of ribosome,MF;GO:0022627:cytosolic small ribosomal subunit,CC	Protein component of the small (40S) ribosomal subunit; homologous to mammalian ribosomal protein S25, no bacterial homolog; RPS25A has a paralog, RPS25B, that arose from the whole genome duplication	-	-	-1.22918
YGR029W	ERV1	GO:0005739:mitochondrion,CC;GO:0005758:mitochondrial intermembrane space,CC;GO:0006879:cellular iron ion homeostasis,BP;GO:0016971:flavin-linked sulfhydryl oxidase activity,MF;GO:0016972:thiol oxidase activity,MF;GO:0034599:cellular response to oxidative stress,BP;GO:0045041:protein import into mitochondrial intermembrane space,BP	Flavin-linked sulfhydryl oxidase of the mitochondrial IMS; N-terminus is an intrinsically disordered domain that in the cytosol helps target Erv1p to mitochondria, and in the intermembrane space oxidizes Mia40p as part of a disulfide relay system that promotes intermembrane space retention of imported proteins; functional ortholog of human GFER (ALR); human GFER carrying N-terminal 21 amino acids…	-	-1.12658	-
YGR031C-A	NAG1	GO:0003674:molecular_function,MF;GO:0005886:plasma membrane,CC;GO:0042546:cell wall biogenesis,BP;GO:0071944:cell periphery,CC	Protein involved in yeast cell wall biogenesis; localizes to the cell periphery; production of Nag1p is dependent upon the presence of Slt2p and Rlm1p; gene is nested within and antisense to IMO32	-1.0751	-	-
YGR031W	IMO32	GO:0003674:molecular_function,MF;GO:0005739:mitochondrion,CC;GO:0008150:biological_process,BP	Conserved mitochondrial protein of unknown function; processed by both mitochondrial processing peptidase and mitochondrial octapeptidyl aminopeptidase; gene contains the nested antisense gene NAG1	-	-1.02156	-
YGR032W	GSC2	GO:0000148:1,3-beta-D-glucan synthase complex,CC;GO:0003843:1,3-beta-D-glucan synthase activity,MF;GO:0005628:prospore membrane,CC;GO:0005935:cellular bud neck,CC;GO:0006075:(1->3)-beta-D-glucan biosynthetic process,BP;GO:0016021:integral component of membrane,CC;GO:0030476:ascospore wall assembly,BP;GO:0071944:cell periphery,CC	Catalytic subunit of 1,3-beta-glucan synthase; involved in formation of the inner layer of the spore wall; activity positively regulated by Rho1p and negatively by Smk1p; GSC2 has a paralog, FKS1, that arose from the whole genome duplication	-3.60947	-3.34532	-3.62033
YGR034W	RPL26B	GO:0002181:cytoplasmic translation,BP;GO:0003723:RNA binding,MF;GO:0003735:structural constituent of ribosome,MF;GO:0022625:cytosolic large ribosomal subunit,CC	Ribosomal 60S subunit protein L26B; binds to 5.8S rRNA; non-essential even when paralog is also deleted; deletion has minimal affections on ribosome biosynthesis; homologous to mammalian ribosomal protein L26 and bacterial L24; RPL26B has a paralog, RPL26A, that arose from the whole genome duplication	-	-	-1.22647
YGR035C		GO:0003674:molecular_function,MF;GO:0005575:cellular_component,CC;GO:0008150:biological_process,BP	Putative protein of unknown function, potential Cdc28p substrate; transcription is activated by paralogous transcription factors Yrm1p and Yrr1p along with genes involved in multidrug resistance; YGR035C has a paralog, YLR346C, that arose from the whole genome duplication	2.55406	1.5439	2.99053
YGR035W-A		GO:0003674:molecular_function,MF;GO:0005575:cellular_component,CC;GO:0008150:biological_process,BP	Putative protein of unknown function	-	-1.05546	-
YGR040W	KSS1	GO:0000750:pheromone-dependent signal transduction involved in conjugation with cellular fusion,BP;GO:0001402:signal transduction involved in filamentous growth,BP;GO:0001403:invasive growth in response to glucose limitation,BP;GO:0004672:protein kinase activity,MF;GO:0004707:MAP kinase activity,MF;GO:0005634:nucleus,CC;GO:0005935:cellular bud neck,CC;GO:0006468:protein phosphorylation,BP;GO:0008…	Mitogen-activated protein kinase (MAPK); involved in signal transduction pathways that control filamentous growth and pheromone response; regulates septum assembly, and may directly phosphorylate Bni4p; the KSS1 gene is nonfunctional in S288C strains and functional in W303 strains	-	-1.07745	-1.31853
YGR041W	BUD9	GO:0000282:cellular bud site selection,BP;GO:0003674:molecular_function,MF;GO:0005886:plasma membrane,CC;GO:0005935:cellular bud neck,CC	Protein involved in bud-site selection; mutant has increased aneuploidy tolerance; diploid mutants display a unipolar budding pattern instead of the wild-type bipolar pattern, and bud at the distal pole; BUD9 has a paralog, BUD8, that arose from the whole genome duplication	-1.29583	-	-
YGR043C	NQM1	GO:0001300:chronological cell aging,BP;GO:0004801:sedoheptulose-7-phosphate:D-glyceraldehyde-3-phosphate glyceronetransferase activity,MF;GO:0005634:nucleus,CC;GO:0034599:cellular response to oxidative stress,BP	Transaldolase of unknown function; transcription is repressed by Mot1p and induced by alpha-factor and during diauxic shift; NQM1 has a paralog, TAL1, that arose from the whole genome duplication	-2.27865	-	-
YGR048W	UFD1	GO:0000837:Doa10p ubiquitin ligase complex,CC;GO:0000839:Hrd1p ubiquitin ligase ERAD-L complex,CC;GO:0005634:nucleus,CC;GO:0005829:cytosol,CC;GO:0030433:ER-associated ubiquitin-dependent protein catabolic process,BP;GO:0030970:retrograde protein transport, ER to cytosol,BP;GO:0031593:polyubiquitin binding,MF;GO:0034098:VCP-NPL4-UFD1 AAA ATPase complex,CC;GO:0043130:ubiquitin binding,MF;GO:0043161…	Substrate-recruiting cofactor of the Cdc48p-Npl4p-Ufd1p segregase; polyubiquitin binding protein that assists in the dislocation of misfolded, ERAD substrates that are subsequently delivered to the proteasome for degradation; involved in regulated destruction of ER membrane proteins such as HMG-CoA reductase (Hmg1/F2p) and cytoplasmic proteins (Fbp1p); involved in mobilizing membrane bound transc…	-	1.43625	1.45865
YGR050C		GO:0003674:molecular_function,MF;GO:0005575:cellular_component,CC;GO:0008150:biological_process,BP	Protein of unknown function; mRNA identified as translated by ribosome profiling data	-1.71082	-2.04637	-1.51318
YGR051C		GO:0003674:molecular_function,MF;GO:0005575:cellular_component,CC;GO:0008150:biological_process,BP	Dubious open reading frame; unlikely to encode a functional protein, based on available experimental and comparative sequence data; YGR051C is not an essential gene	-1.86251	-1.82818	-1.33752
YGR052W	FMP48	GO:0004672:protein kinase activity,MF;GO:0005739:mitochondrion,CC;GO:0006468:protein phosphorylation,BP	Putative protein of unknown function; the authentic, non-tagged protein is detected in highly purified mitochondria in high-throughput studies; induced by treatment with 8-methoxypsoralen and UVA irradiation	1.49297	1.13442	1.48665
YGR053C		GO:0003674:molecular_function,MF;GO:0005575:cellular_component,CC;GO:0008150:biological_process,BP	Putative protein of unknown function	-	1.19303	1.24353
YGR055W	MUP1	GO:0000101:sulfur amino acid transport,BP;GO:0000102:L-methionine secondary active transmembrane transporter activity,MF;GO:0000324:fungal-type vacuole,CC;GO:0005886:plasma membrane,CC;GO:0005887:integral component of plasma membrane,CC;GO:0015821:methionine transport,BP;GO:0016021:integral component of membrane,CC;GO:0042883:cysteine transport,BP;GO:0044690:methionine import,BP;GO:0071944:cell p…	High affinity methionine permease; integral membrane protein with 13 putative membrane-spanning regions; also involved in cysteine uptake	-2.44298	-1.415	-1.33302
YGR060W	ERG25	GO:0000254:C-4 methylsterol oxidase activity,MF;GO:0005789:endoplasmic reticulum membrane,CC;GO:0005886:plasma membrane,CC;GO:0006696:ergosterol biosynthetic process,BP	C-4 methyl sterol oxidase; catalyzes the first of three steps required to remove two C-4 methyl groups from an intermediate in ergosterol biosynthesis; mutants accumulate the sterol intermediate 4,4-dimethylzymosterol; human MSMO1 functionally complements the growth defect caused by repression of ERG25 expression	-	1.0341	-
YGR061C	ADE6	GO:0004642:phosphoribosylformylglycinamidine synthase activity,MF;GO:0005737:cytoplasm,CC;GO:0006164:purine nucleotide biosynthetic process,BP;GO:0006189:'de novo' IMP biosynthetic process,BP	Formylglycinamidine-ribonucleotide (FGAM)-synthetase; catalyzes a step in the 'de novo' purine nucleotide biosynthetic pathway	-1.03227	-	-
YGR066C		GO:0003674:molecular_function,MF;GO:0005575:cellular_component,CC;GO:0008150:biological_process,BP	Putative protein of unknown function	1.11592	1.70221	1.8791
YGR076C	MRPL25	GO:0003735:structural constituent of ribosome,MF;GO:0005739:mitochondrion,CC;GO:0005762:mitochondrial large ribosomal subunit,CC;GO:0032543:mitochondrial translation,BP	Mitochondrial ribosomal protein of the large subunit; mutation confers increased replicative lifespan	1.55161	1.3148	-
YGR079W		GO:0003674:molecular_function,MF;GO:0005575:cellular_component,CC;GO:0008150:biological_process,BP	Putative protein of unknown function; YGR079W is not an essential gene	-1.8385	-2.31158	-2.2297
YGR081C	SLX9	GO:0000056:ribosomal small subunit export from nucleus,BP;GO:0000462:maturation of SSU-rRNA from tricistronic rRNA transcript (SSU-rRNA, 5.8S rRNA, LSU-rRNA),BP;GO:0003674:molecular_function,MF;GO:0005634:nucleus,CC;GO:0005730:nucleolus,CC;GO:0030686:90S preribosome,CC;GO:0030688:preribosome, small subunit precursor,CC	Protein required for pre-rRNA processing; associated with the 90S pre-ribosome and 43S small ribosomal subunit precursor; interacts with U3 snoRNA; deletion mutant has synthetic fitness defect with an sgs1 deletion mutant	-	-1.14663	-1.2393
YGR085C	RPL11B	GO:0000027:ribosomal large subunit assembly,BP;GO:0002181:cytoplasmic translation,BP;GO:0003735:structural constituent of ribosome,MF;GO:0022625:cytosolic large ribosomal subunit,CC	Ribosomal 60S subunit protein L11B; expressed at half the level of Rpl11Ap; involved in ribosomal assembly; depletion causes degradation of 60S proteins and RNA; homologous to mammalian ribosomal protein L11 and bacterial L5; RPL11B has a paralog, RPL11A, that arose from the whole genome duplication	-	-	-1.34876
YGR087C	PDC6	GO:0000949:aromatic amino acid family catabolic process to alcohol via Ehrlich pathway,BP;GO:0004737:pyruvate decarboxylase activity,MF;GO:0005737:cytoplasm,CC;GO:0006067:ethanol metabolic process,BP;GO:0006559:L-phenylalanine catabolic process,BP;GO:0006569:tryptophan catabolic process,BP	Minor isoform of pyruvate decarboxylase; decarboxylates pyruvate to acetaldehyde, involved in amino acid catabolism; transcription is glucose- and ethanol-dependent, and is strongly induced during sulfur limitation	-5.87119	-1.97843	-1.13684
YGR088W	CTT1	GO:0000302:response to reactive oxygen species,BP;GO:0004096:catalase activity,MF;GO:0005737:cytoplasm,CC;GO:0071472:cellular response to salt stress,BP	Cytosolic catalase T; has a role in protection from oxidative damage by hydrogen peroxide	-1.18673	-	-
YGR090W	UTP22	GO:0000462:maturation of SSU-rRNA from tricistronic rRNA transcript (SSU-rRNA, 5.8S rRNA, LSU-rRNA),BP;GO:0003674:molecular_function,MF;GO:0005634:nucleus,CC;GO:0005730:nucleolus,CC;GO:0006364:rRNA processing,BP;GO:0006409:tRNA export from nucleus,BP;GO:0030686:90S preribosome,CC;GO:0032040:small-subunit processome,CC;GO:0032545:CURI complex,CC;GO:0034456:UTP-C complex,CC	Component of the small-subunit processome; required for nuclear export of tRNAs; may facilitate binding of Utp8p to aminoacylated tRNAs and their delivery to Los1p for export; conserved from yeast to mammals	-	-1.09172	-1.66772
YGR092W	DBF2	GO:0000280:nuclear division,BP;GO:0004672:protein kinase activity,MF;GO:0004674:protein serine/threonine kinase activity,MF;GO:0005816:spindle pole body,CC;GO:0005935:cellular bud neck,CC;GO:0006468:protein phosphorylation,BP;GO:0007035:vacuolar acidification,BP;GO:0032465:regulation of cytokinesis,BP;GO:0032880:regulation of protein localization,BP;GO:1901916:protein kinase activity involved in …	Ser/FThr kinase involved in transcription and stress response; functions as part of a network of genes in exit from mitosis; localization is cell cycle regulated; activated by Cdc15p during the exit from mitosis; also plays a role in regulating the stability of SWI5 and CLB2 mRNAs; phosphorylates Chs2p to regulate primary septum formation and Hof1p to regulate cytokinesis; DBF2 has a paralog, DBF…	-1.11231	-1.57994	-1.57711
YGR103W	NOP7	GO:0000462:maturation of SSU-rRNA from tricistronic rRNA transcript (SSU-rRNA, 5.8S rRNA, LSU-rRNA),BP;GO:0003729:mRNA binding,MF;GO:0005634:nucleus,CC;GO:0005730:nucleolus,CC;GO:0030687:preribosome, large subunit precursor,CC;GO:0042273:ribosomal large subunit biogenesis,BP;GO:0044786:cell cycle DNA replication,BP;GO:0070545:PeBoW complex,CC	Component of several different pre-ribosomal particles; forms a complex with Ytm1p and Erb1p that is required for maturation of the large ribosomal subunit; required for exit from G0 and the initiation of cell proliferation	1.47504	-	-
YGR108W	CLB1	GO:0000079:regulation of cyclin-dependent protein serine/threonine kinase activity,BP;GO:0000086:G2/M transition of mitotic cell cycle,BP;GO:0000307:cyclin-dependent protein kinase holoenzyme complex,CC;GO:0005634:nucleus,CC;GO:0005737:cytoplasm,CC;GO:0008315:meiotic G2/MI transition,BP;GO:0010696:positive regulation of spindle pole body separation,BP;GO:0016538:cyclin-dependent protein serine/th…	B-type cyclin involved in cell cycle progression; activates Cdc28p to promote the transition from G2 to M phase; accumulates during G2 and M, then targeted via a destruction box motif for ubiquitin-mediated degradation by the proteasome; CLB1 has a paralog, CLB2, that arose from the whole genome duplication	-1.89579	-3.14495	-3.83267
YGR109W-A		GO:0003677:DNA binding,MF;GO:0032197:transposition, RNA-mediated,BP;GO:0000943:retrotransposon nucleocapsid,CC;GO:0008270:zinc ion binding,MF;GO:0046872:metal ion binding,MF;GO:0005737:cytoplasm,CC;GO:0003676:nucleic acid binding,MF;	Retrotransposon TYA Gag gene co-transcribed with TYB Pol%3B translated as TYA or TYA-TYB polyprotein%3B Gag is a nucleocapsid protein that is the structural constituent of virus-like particles (VLPs)%3B similar to retroviral Gag	-1.40083	-1.49424	-1.20472
YGR112W	SHY1	GO:0005739:mitochondrion,CC;GO:0005743:mitochondrial inner membrane,CC;GO:0016021:integral component of membrane,CC;GO:0033617:mitochondrial respiratory chain complex IV assembly,BP;GO:0051082:unfolded protein binding,MF	Mitochondrial inner membrane protein required for complex IV assembly; associates with complex IV assembly intermediates and complex III/Fcomplex IV supercomplexes; similar to human SURF1 involved in Leigh Syndrome; complex IV is also known as cytochrome c oxidase	1.03588	-	-
YGR118W	RPS23A	GO:0000462:maturation of SSU-rRNA from tricistronic rRNA transcript (SSU-rRNA, 5.8S rRNA, LSU-rRNA),BP;GO:0003735:structural constituent of ribosome,MF;GO:0006450:regulation of translational fidelity,BP;GO:0022627:cytosolic small ribosomal subunit,CC	Ribosomal protein 28 (rp28) of the small (40S) ribosomal subunit; required for translational accuracy; homologous to mammalian ribosomal protein S23 and bacterial S12; RPS23A has a paralog, RPS23B, that arose from the whole genome duplication; deletion of both RPS23A and RPS23B is lethal	-	-1.00957	-1.60329
YGR121C	MEP1	GO:0005783:endoplasmic reticulum,CC;GO:0005886:plasma membrane,CC;GO:0008519:ammonium transmembrane transporter activity,MF;GO:0015696:ammonium transport,BP;GO:0016021:integral component of membrane,CC;GO:0019740:nitrogen utilization,BP	Ammonium permease; belongs to a ubiquitous family of cytoplasmic membrane proteins that transport only ammonium (NH4/B); expression is under the nitrogen catabolite repression regulation; human homolog RHCG complements yeast null mutant; mutations in human homolog RHCG implicated in metabolic acidosis; MEP1 has a paralog, MEP3, that arose from the whole genome duplication	-1.31127	-2.32492	-2.16449
YGR124W	ASN2	GO:0004066:asparagine synthase (glutamine-hydrolyzing) activity,MF;GO:0005737:cytoplasm,CC;GO:0006529:asparagine biosynthetic process,BP	Asparagine synthetase; catalyzes the synthesis of L-asparagine from L-aspartate in the asparagine biosynthetic pathway; ASN2 has a paralog, ASN1, that arose from the whole genome duplication	1.01138	-	-
YGR125W		GO:0000324:fungal-type vacuole,CC;GO:0003674:molecular_function,MF;GO:0008150:biological_process,BP;GO:0016021:integral component of membrane,CC	Putative protein of unknown function; deletion mutant has decreased rapamycin resistance but normal wormannin resistance; green fluorescent protein (GFP)-fusion protein localizes to the vacuole	-1.60986	-1.07087	-
YGR131W	FHN1	GO:0003674:molecular_function,MF;GO:0016021:integral component of membrane,CC;GO:0045121:membrane raft,CC;GO:0071944:cell periphery,CC;GO:0090002:establishment of protein localization to plasma membrane,BP	Protein of unknown function; induced by ketoconazole; promoter region contains sterol regulatory element motif, which has been identified as a Upc2p-binding site; overexpression complements function of Nce102p in NCE102 deletion strain; FHN1 has a paralog, NCE102, that arose from the whole genome duplication	1.08467	-	1.08693
YGR132C	PHB1	GO:0000001:mitochondrion inheritance,BP;GO:0001302:replicative cell aging,BP;GO:0003674:molecular_function,MF;GO:0005739:mitochondrion,CC;GO:0005743:mitochondrial inner membrane,CC;GO:0006457:protein folding,BP;GO:0007007:inner mitochondrial membrane organization,BP;GO:0045861:negative regulation of proteolysis,BP;GO:0070584:mitochondrion morphogenesis,BP;GO:1990429:peroxisomal importomer complex…	Subunit of the prohibitin complex (Phb1p-Phb2p); prohibitin is a 1.2 MDa ring-shaped inner mitochondrial membrane chaperone that stabilizes newly synthesized proteins; determinant of replicative life span; involved in mitochondrial segregation; prohibitin deficiency induces a mitochondrial unfolded protein response (mtUPR)	1.04966	-	-
YGR135W	PRE9	GO:0003674:molecular_function,MF;GO:0005634:nucleus,CC;GO:0010499:proteasomal ubiquitin-independent protein catabolic process,BP;GO:0019773:proteasome core complex, alpha-subunit complex,CC;GO:0034515:proteasome storage granule,CC;GO:0042175:nuclear outer membrane-endoplasmic reticulum membrane network,CC;GO:0043161:proteasome-mediated ubiquitin-dependent protein catabolic process,BP;GO:0080129:p…	Alpha 3 subunit of the 20S proteasome; the only nonessential 20S subunit; may be replaced by the alpha 4 subunit (Pre6p) under stress conditions to create a more active proteasomal isoform	-	-	1.0757
YGR141W	VPS62	GO:0000329:fungal-type vacuole membrane,CC;GO:0003674:molecular_function,MF;GO:0005783:endoplasmic reticulum,CC;GO:0006623:protein targeting to vacuole,BP	Vacuolar protein sorting (VPS) protein; required for cytoplasm to vacuole targeting of proteins; VPS62 has a paralog, TDA6, that arose from the whole genome duplication	-1.5885	-1.69573	-1.1562
YGR142W	BTN2	GO:0000149:SNARE binding,MF;GO:0005634:nucleus,CC;GO:0005770:late endosome,CC;GO:0005829:cytosol,CC;GO:0006457:protein folding,BP;GO:0006865:amino acid transport,BP;GO:0006885:regulation of pH,BP;GO:0006886:intracellular protein transport,BP;GO:0034399:nuclear periphery,CC;GO:0034504:protein localization to nucleus,BP;GO:0042147:retrograde transport, endosome to Golgi,BP;GO:0048471:perinuclear re…	v-SNARE binding protein; facilitates specific protein retrieval from a late endosome to the Golgi; modulates arginine uptake, possible role in mediating pH homeostasis between the vacuole and plasma membrane H(/B)-ATPase; contributes to prion curing; preferentially expressed after severe ethanol stress	2.59623	1.66685	2.59412
YGR145W	ENP2	GO:0000462:maturation of SSU-rRNA from tricistronic rRNA transcript (SSU-rRNA, 5.8S rRNA, LSU-rRNA),BP;GO:0003674:molecular_function,MF;GO:0005730:nucleolus,CC;GO:0006364:rRNA processing,BP;GO:0030686:90S preribosome,CC;GO:0032040:small-subunit processome,CC;GO:0042274:ribosomal small subunit biogenesis,BP	Component of the SSU; required for pre-18S rRNA processing, biogenesis of the small ribosomal subunit; interacts with U3 snoRNA, Mpp10p and Bfr2p; contains WD repeats, and has homology to Spb1p	1.1177	-	-
YGR146C-A		GO:0003674:molecular_function,MF;GO:0005575:cellular_component,CC;GO:0008150:biological_process,BP	Putative protein of unknown function	-1.71271	-1.65511	-
YGR148C	RPL24B	GO:0002181:cytoplasmic translation,BP;GO:0003723:RNA binding,MF;GO:0003735:structural constituent of ribosome,MF;GO:0022625:cytosolic large ribosomal subunit,CC	Ribosomal 60S subunit protein L24B; not essential for translation but may be required for normal translation rate; homologous to mammalian ribosomal protein L24, no bacterial homolog; RPL24B has a paralog, RPL24A, that arose from the whole genome duplication	-	-	-1.30657
YGR154C	GTO1	GO:0004364:glutathione transferase activity,MF;GO:0005777:peroxisome,CC;GO:0006749:glutathione metabolic process,BP	Omega-class glutathione transferase; induced under oxidative stress; putative peroxisomal localization	-2.64691	-	-
YGR155W	CYS4	GO:0003729:mRNA binding,MF;GO:0004122:cystathionine beta-synthase activity,MF;GO:0005737:cytoplasm,CC;GO:0005739:mitochondrion,CC;GO:0006535:cysteine biosynthetic process from serine,BP;GO:0007089:traversing start control point of mitotic cell cycle,BP;GO:0010494:cytoplasmic stress granule,CC;GO:0019343:cysteine biosynthetic process via cystathionine,BP;GO:0019346:transsulfuration,BP;GO:0070814:h…	Cystathionine beta-synthase; catalyzes synthesis of cystathionine from serine and homocysteine, the first committed step in cysteine biosynthesis; responsible for hydrogen sulfide generation; advances passage through START by promoting cell growth which requires catalytic activity, and reducing critical cell size independent of catalytic activity; mutations in human ortholog CBS cause homocystinu…	-1.39992	-	-
YGR157W	CHO2	GO:0004608:phosphatidylethanolamine N-methyltransferase activity,MF;GO:0005783:endoplasmic reticulum,CC;GO:0006656:phosphatidylcholine biosynthetic process,BP;GO:0016021:integral component of membrane,CC;GO:0071944:cell periphery,CC	Phosphatidylethanolamine methyltransferase (PEMT); catalyzes the first step in the conversion of phosphatidylethanolamine to phosphatidylcholine during the methylation pathway of phosphatidylcholine biosynthesis	-2.1406	-2.00107	-2.32435
YGR159C	NSR1	GO:0000028:ribosomal small subunit assembly,BP;GO:0003723:RNA binding,MF;GO:0003729:mRNA binding,MF;GO:0005634:nucleus,CC;GO:0005635:nuclear envelope,CC;GO:0005730:nucleolus,CC;GO:0005739:mitochondrion,CC;GO:0006364:rRNA processing,BP;GO:0008139:nuclear localization sequence binding,MF;GO:0043047:single-stranded telomeric DNA binding,MF	Nucleolar protein that binds nuclear localization sequences; required for pre-rRNA processing and ribosome biogenesis; binds to single stranded telomeric DNA and mRNA; methylated by Hmt1p; interaction with Top1p and nucleolar localization are negatively regulated by polyphosphorylation	1.2378	-	-
YGR160W		GO:0003674:molecular_function,MF;GO:0005575:cellular_component,CC;GO:0008150:biological_process,BP	Dubious open reading frame; unlikely to encode a functional protein, based on available experimental and comparative sequence data	1.22668	-	-
YGR164W		GO:0003674:molecular_function,MF;GO:0005575:cellular_component,CC;GO:0008150:biological_process,BP	Putative protein of unknown function; conserved across S. cerevisiae strains	-1.0627	-	-
YGR168C		GO:0003674:molecular_function,MF;GO:0005777:peroxisome,CC;GO:0008150:biological_process,BP;GO:0016021:integral component of membrane,CC	Putative protein of unknown function; YGR168C is not an essential gene	-1.2361	-1.1012	-
YGR176W		GO:0003674:molecular_function,MF;GO:0005575:cellular_component,CC;GO:0008150:biological_process,BP	Dubious open reading frame; unlikely to encode a functional protein, based on available experimental and comparative sequence data	-	-	-1.10681
YGR180C	RNR4	GO:0004748:ribonucleoside-diphosphate reductase activity, thioredoxin disulfide as acceptor,MF;GO:0005634:nucleus,CC;GO:0005737:cytoplasm,CC;GO:0005971:ribonucleoside-diphosphate reductase complex,CC;GO:0009263:deoxyribonucleotide biosynthetic process,BP;GO:0051188:cofactor biosynthetic process,BP	Ribonucleotide-diphosphate reductase (RNR) small subunit; the RNR complex catalyzes the rate-limiting step in dNTP synthesis and is regulated by DNA replication and DNA damage checkpoint pathways via localization of the small subunits; relocalizes from nucleus to cytoplasm upon DNA replication stress; RNR4 has a paralog, RNR2, that arose from the whole genome duplication	1.19898	1.35438	1.00875
YGR190C		GO:0003674:molecular_function,MF;GO:0005575:cellular_component,CC;GO:0008150:biological_process,BP	Dubious open reading frame; unlikely to encode a functional protein, based on available experimental and comparative sequence data; overlaps the verified gene HIP1/FYGR191W	-	-1.45122	-1.28289
YGR191W	HIP1	GO:0005291:high-affinity L-histidine transmembrane transporter activity,MF;GO:0005783:endoplasmic reticulum,CC;GO:0005886:plasma membrane,CC;GO:0006828:manganese ion transport,BP;GO:0015817:histidine transport,BP;GO:0016021:integral component of membrane,CC;GO:0071944:cell periphery,CC	High-affinity histidine permease; also involved in the transport of manganese ions	-	-1.22316	-1.14383
YGR195W	SKI6	GO:0000176:nuclear exosome (RNase complex),CC;GO:0000177:cytoplasmic exosome (RNase complex),CC;GO:0000467:exonucleolytic trimming to generate mature 3'-end of 5.8S rRNA from tricistronic rRNA transcript (SSU-rRNA, 5.8S rRNA, LSU-rRNA),BP;GO:0003674:molecular_function,MF;GO:0016075:rRNA catabolic process,BP;GO:0034427:nuclear-transcribed mRNA catabolic process, exonucleolytic, 3'-5',BP;GO:0034473…	Exosome non-catalytic core component; involved in 3'-5' RNA processing and degradation in both the nucleus and the cytoplasm; has similarity to E. coli RNase PH and to human hRrp41p (EXOSC4)	1.35236	-	-
YGR199W	PMT6	GO:0004169:dolichyl-phosphate-mannose-protein mannosyltransferase activity,MF;GO:0005783:endoplasmic reticulum,CC;GO:0006493:protein O-linked glycosylation,BP;GO:0016021:integral component of membrane,CC;GO:0035269:protein O-linked mannosylation,BP	Protein O-mannosyltransferase; transfers mannose from dolichyl phosphate-D-mannose to protein serine/Fthreonine residues of secretory proteins; reaction is essential for cell wall rigidity; member of a family of mannosyltransferases	-1.66291	-1.44409	-1.47365
YGR200C	ELP2	GO:0002098:tRNA wobble uridine modification,BP;GO:0005634:nucleus,CC;GO:0005737:cytoplasm,CC;GO:0006357:regulation of transcription from RNA polymerase II promoter,BP;GO:0008017:microtubule binding,MF;GO:0032447:protein urmylation,BP;GO:0033588:Elongator holoenzyme complex,CC	Subunit of Elongator complex; binds to microtubules via conserved alkaline residues; has two seven-bladed WD40 /6/3946; propellers; Elongator complex is required for modification of wobble nucleosides in tRNA; target of Kluyveromyces lactis zymocin	-	-	-1.36721
YGR201C		GO:0003674:molecular_function,MF;GO:0005575:cellular_component,CC;GO:0008150:biological_process,BP	Putative protein of unknown function	-1.11673	-	-
YGR203W	YCH1	GO:0004725:protein tyrosine phosphatase activity,MF;GO:0004792:thiosulfate sulfurtransferase activity,MF;GO:0005634:nucleus,CC;GO:0005737:cytoplasm,CC;GO:0016311:dephosphorylation,BP;GO:0016791:phosphatase activity,MF	Phosphatase with sequence similarity to Cdc25p; Arr2p and Mih1p; member of the single-domain rhodanese homology superfamily; green fluorescent protein (GFP)-fusion protein localizes to both the cytoplasm and the nucleus	-1.26113	-	-
YGR204W	ADE3	GO:0004329:formate-tetrahydrofolate ligase activity,MF;GO:0004477:methenyltetrahydrofolate cyclohydrolase activity,MF;GO:0004488:methylenetetrahydrofolate dehydrogenase (NADP+) activity,MF;GO:0005634:nucleus,CC;GO:0005737:cytoplasm,CC;GO:0006760:folic acid-containing compound metabolic process,BP;GO:0009113:purine nucleobase biosynthetic process,BP	Cytoplasmic trifunctional enzyme C1-tetrahydrofolate synthase; involved in single carbon metabolism and required for biosynthesis of purines, thymidylate, methionine, and histidine; null mutation causes auxotrophy for adenine and histidine	-1.35768	-	-
YGR209C	TRX2	GO:0000011:vacuole inheritance,BP;GO:0000103:sulfate assimilation,BP;GO:0000324:fungal-type vacuole,CC;GO:0005829:cytosol,CC;GO:0006749:glutathione metabolic process,BP;GO:0006888:ER to Golgi vesicle-mediated transport,BP;GO:0006890:retrograde vesicle-mediated transport, Golgi to ER,BP;GO:0015036:disulfide oxidoreductase activity,MF;GO:0042144:vacuole fusion, non-autophagic,BP;GO:0045454:cell red…	Cytoplasmic thioredoxin isoenzyme; part of thioredoxin system which protects cells against oxidative and reductive stress; forms LMA1 complex with Pbi2p; acts as a cofactor for Tsa1p; required for ER-Golgi transport and vacuole inheritance; with Trx1p, facilitates mitochondrial import of small Tims Tim9p, Tim10p, Tim13p by maintaining them in reduced form; abundance increases under DNA replicatio…	-	1.0906	1.25224
YGR210C		GO:0003674:molecular_function,MF;GO:0005737:cytoplasm,CC;GO:0008150:biological_process,BP	Putative protein of unknown function; green fluorescent protein (GFP)-fusion protein localizes to the cytoplasm	-1.13066	-1.33545	-
YGR211W	ZPR1	GO:0005515:protein binding,MF;GO:0005634:nucleus,CC;GO:0005737:cytoplasm,CC;GO:0007346:regulation of mitotic cell cycle,BP;GO:0009267:cellular response to starvation,BP	Essential protein with two zinc fingers; present in nucleus of growing cells, relocates to cytoplasm in starved cells via a process mediated by Cpr1p; binds translation elongation factor eEF-1 (Tef1p); relative distribution to nucleus increases upon DNA replication stress; human ZPR1 gene can complement yeast by allowing growth during down-regulation of yeast zpr1	1.02674	-	1.17636
YGR214W	RPS0A	GO:0000028:ribosomal small subunit assembly,BP;GO:0000447:endonucleolytic cleavage in ITS1 to separate SSU-rRNA from 5.8S rRNA and LSU-rRNA from tricistronic rRNA transcript (SSU-rRNA, 5.8S rRNA, LSU-rRNA),BP;GO:0000461:endonucleolytic cleavage to generate mature 3'-end of SSU-rRNA from (SSU-rRNA, 5.8S rRNA, LSU-rRNA),BP;GO:0002181:cytoplasmic translation,BP;GO:0003735:structural constituent of r…	Ribosomal 40S subunit protein S0A; required for maturation of 18S rRNA along with Rps0Bp; deletion of either RPS0 gene reduces growth rate, deletion of both genes is lethal; homologous to human ribosomal protein SA and bacterial S2; RPS0A has a paralog, RPS0B, that arose from the whole genome duplication;	-	-1.18555	-1.87646
YGR223C	HSV2	GO:0000324:fungal-type vacuole,CC;GO:0000329:fungal-type vacuole membrane,CC;GO:0005737:cytoplasm,CC;GO:0005768:endosome,CC;GO:0019898:extrinsic component of membrane,CC;GO:0034727:piecemeal microautophagy of nucleus,BP;GO:0080025:phosphatidylinositol-3,5-bisphosphate binding,MF	Phosphatidylinositol 3,5-bisphosphate-binding protein; plays a role in micronucleophagy; belongs to the PROPPIN family of proteins; predicted to fold as a seven-bladed beta-propeller; displays punctate cytoplasmic localization	-	-	1.1214
YGR225W	AMA1	GO:0005680:anaphase-promoting complex,CC;GO:0006508:proteolysis,BP;GO:0007127:meiosis I,BP;GO:0007130:synaptonemal complex assembly,BP;GO:0008047:enzyme activator activity,MF;GO:0030437:ascospore formation,BP;GO:0030476:ascospore wall assembly,BP;GO:0044778:meiotic DNA integrity checkpoint,BP;GO:0045132:meiotic chromosome segregation,BP;GO:0045732:positive regulation of protein catabolic process,…	Activator of meiotic anaphase promoting complex (APC/FC); Cdc20p family member; required for initiation of spore wall assembly; required for Clb1p degradation during meiosis; prevents premature assembly of the meiosis I spindle, required for DSB induced prophase I arrest	-1.22299	-1.45742	-1.87086
YGR237C		GO:0003674:molecular_function,MF;GO:0005737:cytoplasm,CC;GO:0008150:biological_process,BP	Putative protein of unknown function; green fluorescent protein (GFP)-fusion protein localizes to the cytoplasm	1.25785	1.03958	1.40907
YGR239C	PEX21	GO:0005515:protein binding,MF;GO:0005737:cytoplasm,CC;GO:0005777:peroxisome,CC;GO:0005829:cytosol,CC;GO:0016558:protein import into peroxisome matrix,BP;GO:0051099:positive regulation of binding,BP	Peroxin required for peroxisomal matrix protein targeting; acts on proteins containing the PTS2 targeting sequence; interacts with Pex7p; constitutively expressed; partially redundant with Pex18p; required for import of the Gpd1p-Pnc1p heterodimer in which only Gpd1p has a peroxisomal targeting signal; relative distribution to cytoplasmic foci increases upon DNA replication stress	-1.37826	-1.82568	-1.30764
YGR243W	MPC3	GO:0005739:mitochondrion,CC;GO:0006850:mitochondrial pyruvate transport,BP;GO:0031966:mitochondrial membrane,CC;GO:0050833:pyruvate transmembrane transporter activity,MF;GO:1902361:mitochondrial pyruvate transmembrane transport,BP	Highly conserved subunit of the mitochondrial pyruvate carrier (MPC); expressed during growth on nonfermentable carbon sources, and heterodimerizes with Mpc1p to form the respiratory isoform of MPC; MPC localizes to the mitochondrial inner membrane and mediates pyruvate uptake; MPC3 paralog, MPC2, heterodimerizes with Mpc1p to form the fermentative MPC isoform; protein abundance increases in resp…	-	-1.99336	-
YGR247W	CPD1	GO:0004113:2',3'-cyclic-nucleotide 3'-phosphodiesterase activity,MF;GO:0009187:cyclic nucleotide metabolic process,BP;GO:0030136:clathrin-coated vesicle,CC	Cyclic nucleotide phosphodiesterase; hydrolyzes ADP-ribose 1'', 2''-cyclic phosphate to ADP-ribose 1''-phosphate; may have a role in tRNA splicing; no detectable phenotype is conferred by null mutation or by overexpression; protein abundance increases in response to DNA replication stress	1.13867	1.09618	1.11171
YGR249W	MGA1	GO:0003677:DNA binding,MF;GO:0003700:transcription factor activity, sequence-specific DNA binding,MF;GO:0005634:nucleus,CC;GO:0030447:filamentous growth,BP;GO:0043565:sequence-specific DNA binding,MF	Protein similar to heat shock transcription factor; multicopy suppressor of pseudohyphal growth defects of ammonium permease mutants	1.75221	2.07844	2.24688
YGR253C	PUP2	GO:0003674:molecular_function,MF;GO:0005634:nucleus,CC;GO:0005737:cytoplasm,CC;GO:0010499:proteasomal ubiquitin-independent protein catabolic process,BP;GO:0019773:proteasome core complex, alpha-subunit complex,CC;GO:0034515:proteasome storage granule,CC;GO:0042175:nuclear outer membrane-endoplasmic reticulum membrane network,CC;GO:0043161:proteasome-mediated ubiquitin-dependent protein catabolic…	Alpha 5 subunit of the 20S proteasome; involved in ubiquitin-dependent catabolism; human homolog is subunit zeta	-	-	1.07176
YGR254W	ENO1	GO:0000015:phosphopyruvate hydratase complex,CC;GO:0000324:fungal-type vacuole,CC;GO:0004634:phosphopyruvate hydratase activity,MF;GO:0005737:cytoplasm,CC;GO:0005739:mitochondrion,CC;GO:0005829:cytosol,CC;GO:0005886:plasma membrane,CC;GO:0006094:gluconeogenesis,BP;GO:0006096:glycolytic process,BP;GO:0032889:regulation of vacuole fusion, non-autophagic,BP	Enolase I, a phosphopyruvate hydratase; catalyzes conversion of 2-phosphoglycerate to phosphoenolpyruvate during glycolysis and the reverse reaction during gluconeogenesis; expression repressed in response to glucose; protein abundance increases in response to DNA replication stress; N-terminally propionylated in vivo; ENO1 has a paralog, ENO2, that arose from the whole genome duplication	-	-1.10651	-1.32731
YGR256W	GND2	GO:0004616:phosphogluconate dehydrogenase (decarboxylating) activity,MF;GO:0005829:cytosol,CC;GO:0005886:plasma membrane,CC;GO:0009051:pentose-phosphate shunt, oxidative branch,BP	6-phosphogluconate dehydrogenase (decarboxylating); catalyzes an NADPH regenerating reaction in the pentose phosphate pathway; required for growth on D-glucono-delta-lactone; GND2 has a paralog, GND1, that arose from the whole genome duplication	-1.8042	-1.2147	-
YGR266W		GO:0003674:molecular_function,MF;GO:0005628:prospore membrane,CC;GO:0005739:mitochondrion,CC;GO:0005741:mitochondrial outer membrane,CC;GO:0005886:plasma membrane,CC;GO:0008150:biological_process,BP	Protein of unknown function; predicted to contain a single transmembrane domain; mutant has increased aneuploidy tolerance; localized to both the mitochondrial outer membrane and the plasma membrane; protein abundance increases in response to DNA replication stress	-	-	1.21679
YGR271C-A	EFG1	GO:0000321:re-entry into mitotic cell cycle after pheromone arrest,BP;GO:0000462:maturation of SSU-rRNA from tricistronic rRNA transcript (SSU-rRNA, 5.8S rRNA, LSU-rRNA),BP;GO:0003674:molecular_function,MF;GO:0005730:nucleolus,CC;GO:0030688:preribosome, small subunit precursor,CC	Essential protein required for maturation of 18S rRNA; null mutant is sensitive to hydroxyurea and is delayed in recovering from alpha-factor arrest; green fluorescent protein (GFP)-fusion protein localizes to the nucleolus	1.21731	-	-
YGR276C	RNH70	GO:0000175:3'-5'-exoribonuclease activity,MF;GO:0000467:exonucleolytic trimming to generate mature 3'-end of 5.8S rRNA from tricistronic rRNA transcript (SSU-rRNA, 5.8S rRNA, LSU-rRNA),BP;GO:0002107:generation of mature 3'-end of 5S rRNA generated by RNA polymerase III,BP;GO:0005634:nucleus,CC;GO:0008408:3'-5' exonuclease activity,MF;GO:0034415:tRNA 3'-trailer cleavage, exonucleolytic,BP;GO:00344…	3'-5' exoribonuclease; required for maturation of 3' ends of 5S rRNA and tRNA-Arg3 from dicistronic transcripts	1.10434	1.07725	1.00638
YGR279C	SCW4	GO:0000324:fungal-type vacuole,CC;GO:0000747:conjugation with cellular fusion,BP;GO:0003729:mRNA binding,MF;GO:0005576:extracellular region,CC;GO:0005773:vacuole,CC;GO:0009277:fungal-type cell wall,CC;GO:0015926:glucosidase activity,MF	Cell wall protein with similarity to glucanases; scw4 scw10 double mutants exhibit defects in mating; SCW4 has a paralog, SCW10, that arose from the whole genome duplication	-	-1.06228	-
YGR280C	PXR1	GO:0000494:box C/D snoRNA 3'-end processing,BP;GO:0005654:nucleoplasm,CC;GO:0005730:nucleolus,CC;GO:0008047:enzyme activator activity,MF;GO:0010521:telomerase inhibitor activity,MF;GO:0032211:negative regulation of telomere maintenance via telomerase,BP	Essential protein involved in rRNA and snoRNA maturation; competes with TLC1 RNA for binding to Est2p, suggesting a role in negative regulation of telomerase; human homolog inhibits telomerase; contains a G-patch RNA interacting domain	1.75904	-	-
YGR285C	ZUO1	GO:0000054:ribosomal subunit export from nucleus,BP;GO:0005730:nucleolus,CC;GO:0005737:cytoplasm,CC;GO:0005739:mitochondrion,CC;GO:0005840:ribosome,CC;GO:0005844:polysome,CC;GO:0006364:rRNA processing,BP;GO:0006450:regulation of translational fidelity,BP;GO:0006452:translational frameshifting,BP;GO:0006457:protein folding,BP;GO:0043022:ribosome binding,MF;GO:0051082:unfolded protein binding,MF	Ribosome-associated chaperone; zuotin functions in ribosome biogenesis and as a chaperone for nascent polypeptide chains in partnership with Ssz1p and SSb1/F2; contains a DnaJ domain and functions as a J-protein partner for Ssb1p and Ssb2p; human gene DNAJC2 can partially complement yeast zuo1 null mutant	1.38575	-	-
YGR286C	BIO2	GO:0004076:biotin synthase activity,MF;GO:0005739:mitochondrion,CC;GO:0009102:biotin biosynthetic process,BP	Biotin synthase; catalyzes the conversion of dethiobiotin to biotin, which is the last step of the biotin biosynthesis pathway; complements E. coli bioB mutant	1.86889	2.04875	2.00337
YGR287C	IMA1	GO:0004574:oligo-1,6-glucosidase activity,MF;GO:0004575:sucrose alpha-glucosidase activity,MF;GO:0005739:mitochondrion,CC;GO:0005840:ribosome,CC;GO:0046352:disaccharide catabolic process,BP	Major isomaltase (alpha-1,6-glucosidase/Falpha-methylglucosidase); required for isomaltose utilization; preferred specificity for isomaltose, alpha-methylglucoside, and palatinose, but also exhibits alpha-1,2 glucosidase activity on sucrose and kojibiose, and can cleave the 1,3-alpha linkage of nigerose and turanose and the alpha-1,5 linkage of leucrose in vitro; member of the IMA isomaltase fami…	-	1.20493	1.43634
YGR289C	MAL11	GO:0005352:alpha-glucoside:proton symporter activity,MF;GO:0005364:maltose:proton symporter activity,MF;GO:0015574:trehalose transmembrane transporter activity,MF;GO:0015768:maltose transport,BP;GO:0015771:trehalose transport,BP;GO:0016021:integral component of membrane,CC;GO:0046352:disaccharide catabolic process,BP	High-affinity maltose transporter (alpha-glucoside transporter); inducible; encoded in the MAL1 complex locus; broad substrate specificity that includes maltotriose; required for isomaltose utilization	-	1.12967	1.45816
YGR290W		GO:0003674:molecular_function,MF;GO:0008150:biological_process,BP;GO:0016021:integral component of membrane,CC	Dubious open reading frame; unlikely to encode a functional protein, based on available experimental and comparative sequence data; putative HLH protein; partially overlaps the verified ORF MAL11/FYGR289C (a high-affinity maltose transporter)	-	1.22797	1.39422
YGR292W	MAL12	GO:0000025:maltose catabolic process,BP;GO:0004575:sucrose alpha-glucosidase activity,MF;GO:0005886:plasma membrane,CC;GO:0005987:sucrose catabolic process,BP;GO:0032450:maltose alpha-glucosidase activity,MF;GO:0033934:glucan 1,4-alpha-maltotriohydrolase activity,MF	Maltase (alpha-D-glucosidase); inducible protein involved in maltose catabolism; encoded in the MAL1 complex locus; hydrolyzes the disaccharides maltose, turanose, maltotriose, and sucrose	-	1.25362	1.40467
YGR293C		GO:0003674:molecular_function,MF;GO:0005575:cellular_component,CC;GO:0008150:biological_process,BP	Dubious open reading frame; unlikely to encode a functional protein, based on available experimental and comparative sequence data; partially overlaps the uncharacterized ORF YGR294W	-	-	1.03485
YGR294W	PAU12	GO:0003674:molecular_function,MF;GO:0005575:cellular_component,CC;GO:0008150:biological_process,BP	Protein of unknown function; member of the seripauperin multigene family encoded mainly in subtelomeric regions; SWAT-GFP fusion protein localizes to both the endoplasmic reticulum and vacuole	-	-	1.79634
YGR295C	COS6	GO:0000324:fungal-type vacuole,CC;GO:0003674:molecular_function,MF;GO:0005768:endosome,CC;GO:0016021:integral component of membrane,CC;GO:0043328:protein targeting to vacuole involved in ubiquitin-dependent protein catabolic process via the multivesicular body sorting pathway,BP	Endosomal protein involved in turnover of plasma membrane proteins; member of the DUP380 subfamily of conserved, often subtelomeric COS genes; required for the multivesicular vesicle body sorting pathway that internalizes plasma membrane proteins for degradation; Cos proteins provide ubiquitin in trans for nonubiquitinated cargo proteins	-	-	-1.10646
YHL001W	RPL14B	GO:0002181:cytoplasmic translation,BP;GO:0003723:RNA binding,MF;GO:0003735:structural constituent of ribosome,MF;GO:0022625:cytosolic large ribosomal subunit,CC;GO:0030687:preribosome, large subunit precursor,CC	Ribosomal 60S subunit protein L14B; homologous to mammalian ribosomal protein L14, no bacterial homolog; RPL14B has a paralog, RPL14A, that arose from the whole genome duplication; protein abundance increases in response to DNA replication stress	-	-1.02641	-1.39532
YHL003C	LAG1	GO:0001302:replicative cell aging,BP;GO:0005783:endoplasmic reticulum,CC;GO:0016021:integral component of membrane,CC;GO:0046513:ceramide biosynthetic process,BP;GO:0050291:sphingosine N-acyltransferase activity,MF;GO:0061576:acyl-CoA ceramide synthase complex,CC	Ceramide synthase component; involved in synthesis of ceramide from C26(acyl)-coenzyme A and dihydrosphingosine or phytosphingosine, functionally equivalent to Lac1p; forms ER foci upon DNA replication stress; homolog of human CERS2, a tumor metastasis suppressor gene whose silencing enhances invasion/Fmetastasis of prostate cancer cells; LAG1 has a paralog, LAC1, that arose from the whole genome…	-1.01683	-1.15565	-1.04451
YHL006C	SHU1	GO:0000725:recombinational repair,BP;GO:0000730:DNA recombinase assembly,BP;GO:0003674:molecular_function,MF;GO:0005730:nucleolus,CC;GO:0035861:site of double-strand break,CC;GO:0043007:maintenance of rDNA,BP;GO:0097196:Shu complex,CC	Component of Shu complex (aka PCSS complex); Shu complex also includes Psy3, Csm2, Shu2, and promotes error-free DNA repair, mediates inhibition of Srs2p function; essential for promoting the establishment of homolog bias during meiotic homologous recombination; promotes both crossover (CO) and non-crossover (NCO) pathways of meiotic recombination and formation of Rad51p filaments	-1.03287	-	-
YHL008C		GO:0000324:fungal-type vacuole,CC;GO:0005215:transporter activity,MF;GO:0006821:chloride transport,BP;GO:0008028:monocarboxylic acid transmembrane transporter activity,MF;GO:0015718:monocarboxylic acid transport,BP;GO:0016021:integral component of membrane,CC	Putative protein of unknown function; may be involved in the uptake of chloride ions; does not appear to be involved in monocarboxylic acid transport; green fluorescent protein (GFP)-fusion protein localizes to the vacuole	-	-1.07885	-
YHL012W		GO:0003674:molecular_function,MF;GO:0005575:cellular_component,CC;GO:0008150:biological_process,BP	Putative UTP glucose-1-phosphate uridylyltransferase; YHL012W has a paralog, UGP1, that arose from the whole genome duplication	-1.70488	-2.26986	-2.09016
YHL014C	YLF2	GO:0005525:GTP binding,MF;GO:0005739:mitochondrion,CC;GO:0008150:biological_process,BP	Protein of unknown function; has weak similarity to E. coli GTP-binding protein gtp1; the authentic, non-tagged protein is detected in highly purified mitochondria in high-throughput studies	-	-1.15096	-
YHL015W	RPS20	GO:0000462:maturation of SSU-rRNA from tricistronic rRNA transcript (SSU-rRNA, 5.8S rRNA, LSU-rRNA),BP;GO:0002181:cytoplasmic translation,BP;GO:0003729:mRNA binding,MF;GO:0003735:structural constituent of ribosome,MF;GO:0022627:cytosolic small ribosomal subunit,CC	Protein component of the small (40S) ribosomal subunit; overproduction suppresses mutations affecting RNA polymerase III-dependent transcription; homologous to mammalian ribosomal protein S20 and bacterial S10	-	-	-1.32493
YHL016C	DUR3	GO:0005783:endoplasmic reticulum,CC;GO:0005886:plasma membrane,CC;GO:0015204:urea transmembrane transporter activity,MF;GO:0015489:putrescine transmembrane transporter activity,MF;GO:0015606:spermidine transmembrane transporter activity,MF;GO:0015840:urea transport,BP;GO:0015847:putrescine transport,BP;GO:0015848:spermidine transport,BP;GO:0016021:integral component of membrane,CC;GO:0043419:urea…	Plasma membrane transporter for both urea and polyamines; expression is highly sensitive to nitrogen catabolite repression and induced by allophanate, the last intermediate of the allantoin degradative pathway	-2.22524	-1.6272	-
YHL021C	AIM17	GO:0003674:molecular_function,MF;GO:0005739:mitochondrion,CC;GO:0007005:mitochondrion organization,BP	Protein of unknown function; the authentic, non-tagged protein is detected in highly purified mitochondria in high-throughput studies; null mutant displays reduced frequency of mitochondrial genome loss	-	-	1.13482
YHL025W	SNF6	GO:0000182:rDNA binding,MF;GO:0000470:maturation of LSU-rRNA,BP;GO:0005634:nucleus,CC;GO:0005829:cytosol,CC;GO:0005987:sucrose catabolic process,BP;GO:0006289:nucleotide-excision repair,BP;GO:0006338:chromatin remodeling,BP;GO:0015616:DNA translocase activity,MF;GO:0016514:SWI/SNF complex,CC;GO:0045943:positive regulation of transcription from RNA polymerase I promoter,BP;GO:0045944:positive regu…	Subunit of the SWI/FSNF chromatin remodeling complex; involved in transcriptional regulation; functions interdependently in transcriptional activation with Snf2p and Snf5p; relocates to the cytosol under hypoxic conditions	-1.06851	-	-1.15732
YHL027W	RIM101	GO:0000122:negative regulation of transcription from RNA polymerase II promoter,BP;GO:0001078:transcriptional repressor activity, RNA polymerase II core promoter proximal region sequence-specific binding,MF;GO:0005634:nucleus,CC;GO:0007126:meiotic nuclear division,BP;GO:0009272:fungal-type cell wall biogenesis,BP;GO:0010973:positive regulation of barrier septum assembly,BP;GO:0030437:ascospore fo…	Cys2His2 zinc-finger transcriptional repressor; involved in alkaline responsive gene repression as part of adaptation to alkaline conditions; involved in cell wall assembly; required for alkaline pH-stimulated haploid invasive growth and sporulation; activated by alkaline-dependent proteolytic processing which results in removal of the C-terminal tail; similar to A. nidulans PacC	-1.1634	-	-
YHL028W	WSC4	GO:0005789:endoplasmic reticulum membrane,CC;GO:0006612:protein targeting to membrane,BP;GO:0008565:protein transporter activity,MF;GO:0009408:response to heat,BP;GO:0045047:protein targeting to ER,BP	Endoplasmic reticulum (ER) membrane protein; involved in the translocation of soluble secretory proteins and insertion of membrane proteins into the ER membrane; may also have a role in the stress response but has only partial functional overlap with WSC1-3	1.57767	1.17616	-
YHL030W	ECM29	GO:0000502:proteasome complex,CC;GO:0005634:nucleus,CC;GO:0005737:cytoplasm,CC;GO:0032947:protein complex scaffold,MF;GO:0043248:proteasome assembly,BP	Scaffold protein; assists in association of the proteasome core particle with the regulatory particle; inhibits proteasomal ATPase activity; degraded by the mature proteasome after assembly; contains HEAT-like repeats; protein increases in abundance and relocalizes from nucleus to cytoplasm upon DNA replication stress	-	1.74433	1.85311
YHL030W-A		GO:0003674:molecular_function,MF;GO:0005575:cellular_component,CC;GO:0008150:biological_process,BP	Dubious open reading frame; unlikely to encode a functional protein, based on available experimental and comparative sequence data; overlaps the verified gene GOS1/FYHL031C	1.06025	1.27859	1.07237
YHL031C	GOS1	GO:0005484:SNAP receptor activity,MF;GO:0005797:Golgi medial cisterna,CC;GO:0006906:vesicle fusion,BP;GO:0016021:integral component of membrane,CC;GO:0031201:SNARE complex,CC;GO:0048193:Golgi vesicle transport,BP	v-SNARE protein involved in Golgi transport; homolog of the mammalian protein GOS-28/FGS28	1.0185	1.26322	1.02233
YHL033C	RPL8A	GO:0000470:maturation of LSU-rRNA,BP;GO:0002181:cytoplasmic translation,BP;GO:0003735:structural constituent of ribosome,MF;GO:0022625:cytosolic large ribosomal subunit,CC	Ribosomal 60S subunit protein L8A; required for processing of 27SA3 pre-rRNA to 27SB pre-rRNA during assembly of large ribosomal subunit; depletion leads to a turnover of pre-rRNA; L8 binds to Domain I of 25S and 5.8 S rRNAs; mutation results in decreased amounts of free 60S subunits; homologous to mammalian ribosomal protein L7A, no bacterial homolog; RPL8A has a paralog, RPL8B, that arose from …	-	-2.49523	-2.80122
YHL036W	MUP3	GO:0000324:fungal-type vacuole,CC;GO:0015191:L-methionine transmembrane transporter activity,MF;GO:0016021:integral component of membrane,CC;GO:0044690:methionine import,BP	Low affinity methionine permease; similar to Mup1p	-1.43318	-	-
YHL050C		GO:0004386:helicase activity,MF;GO:0005575:cellular_component,CC;GO:0008150:biological_process,BP	Putative protein of unknown function; potential Cdc28p substrate	-1.75786	-	-
YHL050W-A		GO:0003674:molecular_function,MF;GO:0005575:cellular_component,CC;GO:0008150:biological_process,BP	Dubious open reading frame; unlikely to encode a functional protein, based on available experimental and comparative sequence data; identified by gene-trapping, microarray-based expression analysis, and genome-wide homology searching	-1.83965	-1.14159	-
YHR002W	LEU5	GO:0005739:mitochondrion,CC;GO:0005743:mitochondrial inner membrane,CC;GO:0015228:coenzyme A transmembrane transporter activity,MF;GO:0015880:coenzyme A transport,BP;GO:0016021:integral component of membrane,CC	Mitochondrial carrier protein; involved in the accumulation of CoA in the mitochondrial matrix; homolog of human Graves disease protein SLC25A16, which complements yeast null mutant; does not encode an isozyme of Leu4p, as first hypothesized	-1.15549	-	-
YHR010W	RPL27A	GO:0002181:cytoplasmic translation,BP;GO:0003735:structural constituent of ribosome,MF;GO:0022625:cytosolic large ribosomal subunit,CC	Ribosomal 60S subunit protein L27A; homologous to mammalian ribosomal protein L27, no bacterial homolog; RPL27A has a paralog, RPL27B, that arose from the whole genome duplication	-	-1.10181	-1.76487
YHR011W	DIA4	GO:0004828:serine-tRNA ligase activity,MF;GO:0005737:cytoplasm,CC;GO:0005739:mitochondrion,CC;GO:0070158:mitochondrial seryl-tRNA aminoacylation,BP	Probable mitochondrial seryl-tRNA synthetase; mutant displays increased invasive and pseudohyphal growth	-1.23608	-1.11343	-1.31123
YHR014W	SPO13	GO:0000780:condensed nuclear chromosome, centromeric region,CC;GO:0003674:molecular_function,MF;GO:0005634:nucleus,CC;GO:0045876:positive regulation of sister chromatid cohesion,BP;GO:0051177:meiotic sister chromatid cohesion,BP;GO:0071459:protein localization to chromosome, centromeric region,BP;GO:0072687:meiotic spindle,CC	Meiotic regulator; involved in maintaining sister chromatid cohesion during meiosis I as well as promoting proper attachment of kinetochores to the spindle during meiosis I and meiosis II; anaphase-promoting complex (APC) substrate that is degraded during anaphase I; expressed only in meiotic cells	-1.21527	-1.36085	-
YHR015W	MIP6	GO:0003723:RNA binding,MF;GO:0005575:cellular_component,CC;GO:0006406:mRNA export from nucleus,BP	Putative RNA-binding protein; interacts with Mex67p, which is a component of the nuclear pore involved in nuclear mRNA export; MIP6 has a paralog, PES4, that arose from the whole genome duplication	-	-1.39359	-1.15854
YHR018C	ARG4	GO:0004056:argininosuccinate lyase activity,MF;GO:0005829:cytosol,CC;GO:0042450:arginine biosynthetic process via ornithine,BP	Argininosuccinate lyase; catalyzes the final step in the arginine biosynthesis pathway	-	-1.17793	-
YHR027C	RPN1	GO:0004175:endopeptidase activity,MF;GO:0005634:nucleus,CC;GO:0005737:cytoplasm,CC;GO:0005783:endoplasmic reticulum,CC;GO:0006511:ubiquitin-dependent protein catabolic process,BP;GO:0008540:proteasome regulatory particle, base subcomplex,CC;GO:0030674:protein binding, bridging,MF;GO:0034515:proteasome storage granule,CC	Non-ATPase base subunit of the 19S RP of the 26S proteasome; may participate in the recognition of several ligands of the proteasome; contains a leucine-rich repeat (LRR) domain, a site for protein-protein interactions; RP is the acronym for regulatory particle	-	-	1.09437
YHR029C	YHI9	GO:0003674:molecular_function,MF;GO:0005575:cellular_component,CC;GO:0030968:endoplasmic reticulum unfolded protein response,BP	Protein of unknown function; null mutant is defective in unfolded protein response; possibly involved in a membrane regulation metabolic pathway; member of the PhzF superfamily, though most likely not involved in phenazine production	-	-1.21799	-
YHR033W		GO:0003674:molecular_function,MF;GO:0005737:cytoplasm,CC;GO:0008150:biological_process,BP	Putative protein of unknown function; epitope-tagged protein localizes to the cytoplasm; YHR033W has a paralog, PRO1, that arose from the whole genome duplication	-1.6841	-2.19985	-2.48547
YHR036W	BRL1	GO:0003674:molecular_function,MF;GO:0005635:nuclear envelope,CC;GO:0005783:endoplasmic reticulum,CC;GO:0006406:mRNA export from nucleus,BP;GO:0006611:protein export from nucleus,BP;GO:0006998:nuclear envelope organization,BP;GO:0016021:integral component of membrane,CC;GO:0055088:lipid homeostasis,BP	Essential nuclear envelope/FER integral membrane protein; interacts and functions with Apq12p and Brr6p in lipid homeostasis; mutants are defective in nuclear pore complex biogenesis, mRNA nuclear export and are sensitive to sterol biosynthesis inhibitors and membrane fluidizing agents; identified as a dosage suppressor of a temperature sensitive mutation in the major karyopherin, CRM1; homologou…	-1.08833	-	-1.19876
YHR041C	SRB2	GO:0000991:transcription factor activity, core RNA polymerase II binding,MF;GO:0001128:RNA polymerase II transcription coactivator activity involved in preinitiation complex assembly,MF;GO:0001129:RNA polymerase II transcription factor activity, TBP-class protein binding, involved in preinitiation complex assembly,MF;GO:0001135:transcription factor activity, RNA polymerase II transcription factor…	Subunit of the RNA polymerase II mediator complex; associates with core polymerase subunits to form the RNA polymerase II holoenzyme; general transcription factor involved in telomere maintenance	-	-1.25186	-1.3869
YHR046C	INM1	GO:0005634:nucleus,CC;GO:0005737:cytoplasm,CC;GO:0008934:inositol monophosphate 1-phosphatase activity,MF;GO:0046855:inositol phosphate dephosphorylation,BP	Inositol monophosphatase; involved in biosynthesis of inositol and in phosphoinositide second messenger signaling; INM1 expression increases in the presence of inositol and decreases upon exposure to antibipolar drugs lithium and valproate	1.23647	-	-
YHR047C	AAP1	GO:0004177:aminopeptidase activity,MF;GO:0005634:nucleus,CC;GO:0005737:cytoplasm,CC;GO:0005977:glycogen metabolic process,BP;GO:0006508:proteolysis,BP	Arginine/Falanine amino peptidase; overproduction stimulates glycogen accumulation; AAP1 has a paralog, APE2, that arose from the whole genome duplication	1.13899	-	-
YHR048W	YHK8	GO:0003674:molecular_function,MF;GO:0005886:plasma membrane,CC;GO:0015893:drug transport,BP;GO:0016021:integral component of membrane,CC;GO:0071944:cell periphery,CC	Presumed antiporter of the major facilitator superfamily; member of the 12-spanner drug:H(/B) antiporter DHA1 family; expression of gene is up-regulated in cells exhibiting reduced susceptibility to azoles	-1.52107	-1.41866	-1.04511
YHR054C		GO:0003674:molecular_function,MF;GO:0005575:cellular_component,CC;GO:0008150:biological_process,BP	Putative protein of unknown function; partial duplicate of RSC30/FYHR056C, truncated remnant of segmental duplication	-1.43568	-1.624	-1.33135
YHR056W-A		GO:0003674:molecular_function,MF;GO:0005575:cellular_component,CC;GO:0008150:biological_process,BP	Dubious open reading frame; unlikely to encode a functional protein, based on available experimental and comparative sequence data; completely overlaps ORF RSC30/FYHR056C	-1.11401	-1.01031	-
YHR061C	GIC1	GO:0000131:incipient cellular bud site,CC;GO:0005096:GTPase activator activity,MF;GO:0005634:nucleus,CC;GO:0005737:cytoplasm,CC;GO:0005934:cellular bud tip,CC;GO:0005935:cellular bud neck,CC;GO:0007096:regulation of exit from mitosis,BP;GO:0017048:Rho GTPase binding,MF;GO:0030010:establishment of cell polarity,BP;GO:0031106:septin ring organization,BP;GO:0043332:mating projection tip,CC;GO:007086…	Protein involved in initiation of budding and cellular polarization; interacts with Cdc42p via the Cdc42/FRac-interactive binding (CRIB) domain; relocalizes from bud neck to nucleus upon DNA replication stress; GIC1 has a paralog, GIC2, that arose from the whole genome duplication	-2.51644	-2.07084	-1.75543
YHR063W-A		GO:0003674:molecular_function,MF;GO:0005575:cellular_component,CC;GO:0008150:biological_process,BP	Dubious open reading frame; unlikely to encode a functional protein, based on available experimental and comparative sequence data; almost completely overlaps ORF SSZ1/FYHR064C	1.19781	-	-
YHR064C	SSZ1	GO:0002181:cytoplasmic translation,BP;GO:0005737:cytoplasm,CC;GO:0005844:polysome,CC;GO:0006364:rRNA processing,BP;GO:0006450:regulation of translational fidelity,BP;GO:0006452:translational frameshifting,BP;GO:0051082:unfolded protein binding,MF	Hsp70 protein that interacts with Zuo1p (a DnaJ homolog); interacts with Zuo1p to form a ribosome-associated complex that binds the ribosome via the Zuo1p subunit; also involved in pleiotropic drug resistance via sequential activation of PDR1 and PDR5; binds ATP	1.08312	-	-
YHR065C	RRP3	GO:0000462:maturation of SSU-rRNA from tricistronic rRNA transcript (SSU-rRNA, 5.8S rRNA, LSU-rRNA),BP;GO:0004004:ATP-dependent RNA helicase activity,MF;GO:0005730:nucleolus,CC;GO:0008186:RNA-dependent ATPase activity,MF	Protein involved in rRNA processing; required for maturation of the 35S primary transcript of pre-rRNA and for cleavage leading to mature 18S rRNA; homologous to eIF-4a, which is a DEAD box RNA-dependent ATPase with helicase activity	1.0411	-	-
YHR067W	HTD2	GO:0005739:mitochondrion,CC;GO:0006633:fatty acid biosynthetic process,BP;GO:0019171:3-hydroxyacyl-[acyl-carrier-protein] dehydratase activity,MF	Mitochondrial 3-hydroxyacyl-thioester dehydratase; involved in fatty acid biosynthesis, required for respiratory growth and for normal mitochondrial morphology	-2.59234	-2.93596	-2.58059
YHR071W	PCL5	GO:0000307:cyclin-dependent protein kinase holoenzyme complex,CC;GO:0005634:nucleus,CC;GO:0016242:negative regulation of macroautophagy,BP;GO:0016538:cyclin-dependent protein serine/threonine kinase regulator activity,MF;GO:0031647:regulation of protein stability,BP;GO:0043433:negative regulation of sequence-specific DNA binding transcription factor activity,BP	Cyclin; interacts with and phosphorylated by Pho85p cyclin-dependent kinase (Cdk), induced by Gcn4p at level of transcription, specifically required for Gcn4p degradation, may be sensor of cellular protein biosynthetic capacity	-	-1.32402	-
YHR081W	LRP1	GO:0000176:nuclear exosome (RNase complex),CC;GO:0000467:exonucleolytic trimming to generate mature 3'-end of 5.8S rRNA from tricistronic rRNA transcript (SSU-rRNA, 5.8S rRNA, LSU-rRNA),BP;GO:0000973:posttranscriptional tethering of RNA polymerase II gene DNA at nuclear periphery,BP;GO:0003690:double-stranded DNA binding,MF;GO:0003725:double-stranded RNA binding,MF;GO:0005634:nucleus,CC;GO:003023…	Nuclear exosome-associated nucleic acid binding protein; involved in RNA processing, surveillance, degradation, tethering, and export; forms a stable heterodimer with Rrp6p and regulates its exonucleolytic activity; rapidly degraded by the proteasome in the absence of Rrp6p; homolog of mammalian nuclear matrix protein C1D involved in regulation of DNA repair and recombination	1.14063	-	-
YHR086W	NAM8	GO:0000243:commitment complex,CC;GO:0000398:mRNA splicing, via spliceosome,BP;GO:0003723:RNA binding,MF;GO:0003729:mRNA binding,MF;GO:0005634:nucleus,CC;GO:0005685:U1 snRNP,CC;GO:0005737:cytoplasm,CC;GO:0006376:mRNA splice site selection,BP;GO:0048026:positive regulation of mRNA splicing, via spliceosome,BP;GO:0071004:U2-type prespliceosome,CC	RNA binding protein, component of the U1 snRNP protein; mutants are defective in meiotic recombination and in formation of viable spores, involved in the formation of DSBs through meiosis-specific splicing of REC107 pre-mRNA; Nam8p regulon embraces the meiotic pre-mRNAs of REC107, HFM1, AMA1 SPO22 and PCH2; the putative RNA binding domains RRM2 and RRM3 are required for Nam8p meiotic function	-1.02055	-1.1267	-1.16287
YHR087W	RTC3	GO:0003674:molecular_function,MF;GO:0005634:nucleus,CC;GO:0005737:cytoplasm,CC;GO:0016070:RNA metabolic process,BP	Protein of unknown function involved in RNA metabolism; has structural similarity to SBDS, the human protein mutated in Shwachman-Diamond Syndrome (the yeast SBDS ortholog %3D SDO1); null mutation suppresses cdc13-1 temperature sensitivity; protein abundance increases in response to DNA replication stress	-	-1.07858	-
YHR092C	HXT4	GO:0005353:fructose transmembrane transporter activity,MF;GO:0005355:glucose transmembrane transporter activity,MF;GO:0005886:plasma membrane,CC;GO:0008645:hexose transport,BP;GO:0015146:pentose transmembrane transporter activity,MF;GO:0015578:mannose transmembrane transporter activity,MF;GO:0016021:integral component of membrane,CC;GO:0071944:cell periphery,CC	High-affinity glucose transporter; member of the major facilitator superfamily, expression is induced by low levels of glucose and repressed by high levels of glucose; HXT4 has a paralog, HXT7, that arose from the whole genome duplication	1.1453	-	-
YHR093W	AHT1	GO:0003674:molecular_function,MF;GO:0005575:cellular_component,CC;GO:0008150:biological_process,BP	Putative protein of unknown function; conserved across S. cerevisiae strains; not conserved in closely related Saccharomyces species; multicopy suppressor of glucose transport defects, likely due to the presence of an HXT4 regulatory element in the region	-1.11604	-	-
YHR094C	HXT1	GO:0005353:fructose transmembrane transporter activity,MF;GO:0005354:galactose transmembrane transporter activity,MF;GO:0005355:glucose transmembrane transporter activity,MF;GO:0005886:plasma membrane,CC;GO:0015146:pentose transmembrane transporter activity,MF;GO:0015578:mannose transmembrane transporter activity,MF;GO:0015758:glucose transport,BP;GO:0015761:mannose transport,BP;GO:0016021:integr…	Low-affinity glucose transporter of the major facilitator superfamily; expression is induced by Hxk2p in the presence of glucose and repressed by Rgt1p when glucose is limiting; HXT1 has a paralog, HXT6, what arose from the whole genome duplication	-4.37452	-4.73137	-4.89997
YHR096C	HXT5	GO:0005353:fructose transmembrane transporter activity,MF;GO:0005355:glucose transmembrane transporter activity,MF;GO:0005886:plasma membrane,CC;GO:0008645:hexose transport,BP;GO:0015578:mannose transmembrane transporter activity,MF;GO:0015758:glucose transport,BP;GO:0016021:integral component of membrane,CC;GO:0071944:cell periphery,CC	Hexose transporter with moderate affinity for glucose; induced in the presence of non-fermentable carbon sources, induced by a decrease in growth rate, contains an extended N-terminal domain relative to other HXTs; HXT5 has a paralog, HXT3, that arose from the whole genome duplication	-1.65463	-1.45311	-
YHR100C	GEP4	GO:0005739:mitochondrion,CC;GO:0005759:mitochondrial matrix,CC;GO:0008962:phosphatidylglycerophosphatase activity,MF;GO:0032049:cardiolipin biosynthetic process,BP;GO:0046838:phosphorylated carbohydrate dephosphorylation,BP	Mitochondrial phosphatidylglycerophosphatase (PGP phosphatase); dephosphorylates phosphatidylglycerolphosphate to generate phosphatidylglycerol, an essential step during cardiolipin biosynthesis; null mutant is sensitive to tunicamycin, DTT	-	1.12803	-
YHR112C		GO:0004121:cystathionine beta-lyase activity,MF;GO:0005634:nucleus,CC;GO:0005737:cytoplasm,CC;GO:0006790:sulfur compound metabolic process,BP	Protein of unknown function; localizes to the cytoplasm and nucleus; overexpression affects protein trafficking through the endocytic pathway	-1.3144	-	-
YHR115C	DMA1	GO:0000132:establishment of mitotic spindle orientation,BP;GO:0000921:septin ring assembly,BP;GO:0004842:ubiquitin-protein transferase activity,MF;GO:0005737:cytoplasm,CC;GO:0016567:protein ubiquitination,BP;GO:0031578:mitotic spindle orientation checkpoint,BP;GO:0032186:cellular bud neck septin ring organization,BP;GO:0042787:protein ubiquitination involved in ubiquitin-dependent protein catabol…	Ubiquitin-protein ligase (E3); controls septin dynamics, spindle position checkpoint (SPOC) with ligase Dma2p by regulating recruitment of Elm1p to bud neck; regulates levels of eIF2 subunit Gcd11p, as well as abundance, localization, and ubiquitination of Cdk inhibitory kinase Swe1p; ubiquitinates cyclin Pcl1p; ortholog of human RNF8, similar to human Chfr; contains FHA, RING fingers; DMA1 has a…	-1.09664	-	-
YHR122W	CIA2	GO:0003674:molecular_function,MF;GO:0005634:nucleus,CC;GO:0005737:cytoplasm,CC;GO:0016226:iron-sulfur cluster assembly,BP	Component of cytosolic iron-sulfur protein assembly (CIA) machinery; acts at a late step of Fe-S cluster assembly; forms the CIA targeting complex with Cia1p and Met18p that directs Fe-S cluster incorporation into a subset of proteins involved in methionine biosynthesis, DNA replication and repair, transcription, and telomere maintenance; ortholog of human FAM96B	-	-1.02553	-
YHR123W	EPT1	GO:0004142:diacylglycerol cholinephosphotransferase activity,MF;GO:0004307:ethanolaminephosphotransferase activity,MF;GO:0005783:endoplasmic reticulum,CC;GO:0005794:Golgi apparatus,CC;GO:0006646:phosphatidylethanolamine biosynthetic process,BP;GO:0006656:phosphatidylcholine biosynthetic process,BP;GO:0016021:integral component of membrane,CC	sn-1,2-diacylglycerol ethanolamine- and cholinephosphotranferase; not essential for viability; EPT1 has a paralog, CPT1, that arose from the whole genome duplication	-	-	-1.05454
YHR124W	NDT80	GO:0000228:nuclear chromosome,CC;GO:0003700:transcription factor activity, sequence-specific DNA binding,MF;GO:0007126:meiotic nuclear division,BP;GO:0043565:sequence-specific DNA binding,MF;GO:0045944:positive regulation of transcription from RNA polymerase II promoter,BP	Meiosis-specific transcription factor; required for exit from pachytene and for full meiotic recombination; activates middle sporulation genes; competes with Sum1p for binding to promoters containing middle sporulation elements (MSE)	-1.03428	-	-
YHR136C	SPL2	GO:0004857:enzyme inhibitor activity,MF;GO:0005737:cytoplasm,CC;GO:0006623:protein targeting to vacuole,BP	Protein with similarity to cyclin-dependent kinase inhibitors; downregulates low-affinity phosphate transport during phosphate limitation by targeting Pho87p to the vacuole; upstream region harbors putative hypoxia response element (HRE) cluster; overproduction suppresses a plc1 null mutation; promoter shows an increase in Snf2p occupancy after heat shock; GFP-fusion protein localizes to the cyto…	-2.09064	-1.90348	-
YHR137C-A		GO:0003674:molecular_function,MF;GO:0005575:cellular_component,CC;GO:0008150:biological_process,BP	Dubious open reading frame; unlikely to encode a functional protein, based on available experimental and comparative sequence data; completely overlaps verified gene ARO9/FYHR137W; identified by gene-trapping, expression analysis, and genome-wide homology searching	-	-	1.27203
YHR137W	ARO9	GO:0005634:nucleus,CC;GO:0005737:cytoplasm,CC;GO:0008793:aromatic-amino-acid:2-oxoglutarate aminotransferase activity,MF;GO:0009072:aromatic amino acid family metabolic process,BP	Aromatic aminotransferase II; catalyzes the first step of tryptophan, phenylalanine, and tyrosine catabolism	-	-	1.33792
[truncated: 970 more rows]
