# Supplementary material for: Translation machinery reprogramming in programmed cell death in Saccharomyces cerevisiae
Source: Cell Death Discov. 2021 Jan 18;7:17. doi: 10.1038/s41420-020-00392-x (PMC7814045; doi:10.1038/s41420-020-00392-x)
Supplement: Supplementary file 5 — Supplemental Table S2: Gene ontology enrichment. [file 41420_2020_392_MOESM5_ESM.xlsx]

## Sheet: Supplemental Table S2
Gene onthology enriched by down-regulated DEGs												Gene onthology enriched by up-regulated DEGs
45 minutes				120 minutes				200 minutes				45 minutes				120 minutes				200 minutes
GO number	GO Term	p-value	Gene list	GO number	GO Term	p-value	Gene list	GO number	GO Term	p-value	Gene list	GO number	GO Term	p-value	Gene list	GO number	GO Term	p-value	Gene list	GO number	GO Term	p-value	Gene list
GO:0016021	integral component of membrane	1.49631e-10	YAL022C,YAL053W,YAL067C,YBL113W-A,YBR043C,YBR051W,YBR116C,YBR126W-A,YBR147W,YBR161W,YBR187W,YBR219C,YBR220C,YBR235W,YBR241C,YBR291C,YBR293W,YBR294W,YBR295W,YBR296C,YCL001W,YCL025C,YCR061W,YCR068W,YCR075C,YCR098C,YDL009C,YDL018C,YDL052C,YDL180W,YDL196W,YDL198C,YDL199C,YDL210W,YDL211C,YDL222C,YDR018C,YDR034W-B,YDR040C,YDR072C,YDR089W,YDR112W,YDR135C,YDR355C,YDR384C,YDR437W,YDR459C,YDR497C,YDR508C,Y…	GO:1901566	organonitrogen compound biosynthetic process	6.93706e-12	tD(GUC)I1,tD(GUC)O,tM(CAU)M,tP(UGG)O1,tY(GUA)D,YAL062W,YBL027W,YBL092W,YBL098W,YBR002C,YBR084C-A,YBR115C,YBR161W,YBR181C,YBR189W,YBR191W,YBR249C,YBR256C,YCL009C,YCL030C,YDL052C,YDL066W,YDL082W,YDL083C,YDL131W,YDL171C,YDL182W,YDL188C,YDR012W,YDR020C,YDR025W,YDR034C,YDR064W,YDR072C,YDR127W,YDR158W,YDR234W,YDR354W,YDR385W,YDR399W,YDR418W,YDR459C,YDR471W,YEL041W,YEL046C,YEL054C,YER019W,YER026C,YER043…	GO:0022626	cytosolic ribosome	5.63194e-25	YBL027W,YBL092W,YBR048W,YBR084C-A,YBR181C,YBR189W,YBR191W,YCR031C,YDL061C,YDL075W,YDL082W,YDL083C,YDL133C-A,YDL136W,YDR012W,YDR025W,YDR064W,YDR382W,YDR418W,YDR447C,YDR450W,YDR471W,YEL054C,YER056C-A,YER074W,YER102W,YER117W,YER131W,YFL034C-A,YFR031C-A,YFR032C-A,YGL030W,YGL031C,YGL076C,YGL103W,YGL123W,YGL135W,YGL147C,YGL189C,YGR027C,YGR034W,YGR085C,YGR118W,YGR148C,YGR214W,YHL001W,YHL015W,YHL033C,YHR…	GO:0022613	ribonucleoprotein complex biogenesis	3.22297e-24	RDN18-1,RDN18-2,snR13,snR17b,snR37,snR45,snR5,snR67,snR82,snR86,YAL025C,YAL035W,YAL059W,YBR141C,YBR142W,YCL059C,YCR087C-A,YDL063C,YDL148C,YDL153C,YDR021W,YDR060W,YDR083W,YDR087C,YDR101C,YDR161W,YDR237W,YDR299W,YDR339C,YDR429C,YDR478W,YER006W,YER082C,YER126C,YGL111W,YGR103W,YGR145W,YGR159C,YGR195W,YGR271C-A,YGR276C,YGR280C,YGR285C,YHR064C,YHR065C,YHR081W,YHR148W,YHR165C,YIL019W,YIL096C,YJL033W,YJR…	GO:0005515	protein binding	1.52704e-08	YBL003C,YBL075C,YBR097W,YDL003W,YDL008W,YDL091C,YDL132W,YDL147W,YDL232W,YDR168W,YDR171W,YDR224C,YDR258C,YDR289C,YDR295C,YDR329C,YDR334W,YER044C,YER103W,YER143W,YER155C,YER159C,YFL008W,YFR003C,YGL075C,YGR048W,YGR142W,YHL031C,YHR156C,YJL151C,YJL204C,YJR045C,YKL117W,YKL145W,YKL159C,YKL186C,YKR020W,YKR083C,YLL026W,YLL039C,YLR119W,YLR216C,YLR259C,YML028W,YML069W,YMR115W,YMR161W,YMR186W,YMR197C,YNL196C…	GO:0006511	ubiquitin-dependent protein catabolic process	5.14551e-14	YAL005C,YBL058W,YBL084C,YBR062C,YBR101C,YBR173C,YBR280C,YDL007W,YDL097C,YDL132W,YDL147W,YDR330W,YDR358W,YDR363W-A,YDR394W,YDR427W,YER012W,YER021W,YER100W,YER143W,YFL044C,YFR010W,YFR050C,YFR052W,YGL011C,YGL048C,YGL141W,YGL240W,YGR048W,YGR066C,YGR135W,YGR253C,YHR027C,YIL097W,YIR025W,YJL001W,YJL144W,YKL145W,YLL024C,YML092C,YMR067C,YMR161W,YMR276W,YMR314W,YNL007C,YNL064C,YNL155W,YOL038W,YOL133W,YOR00…
GO:0031224	intrinsic component of membrane	9.57386e-10	YAL022C,YAL053W,YAL067C,YBL113W-A,YBR043C,YBR051W,YBR116C,YBR126W-A,YBR147W,YBR161W,YBR187W,YBR219C,YBR220C,YBR235W,YBR241C,YBR291C,YBR293W,YBR294W,YBR295W,YBR296C,YCL001W,YCL025C,YCL048W-A,YCR061W,YCR068W,YCR075C,YCR098C,YDL009C,YDL018C,YDL052C,YDL180W,YDL196W,YDL198C,YDL199C,YDL210W,YDL211C,YDL222C,YDR018C,YDR034W-B,YDR040C,YDR072C,YDR089W,YDR112W,YDR135C,YDR261C,YDR355C,YDR384C,YDR437W,YDR459C…	GO:0022626	cytosolic ribosome	1.20789e-08	YBL027W,YBL092W,YBR084C-A,YBR181C,YBR189W,YBR191W,YDL082W,YDL083C,YDR012W,YDR025W,YDR064W,YDR418W,YDR471W,YEL054C,YER056C-A,YER117W,YFL034C-A,YFR031C-A,YGL031C,YGL103W,YGL123W,YGL135W,YGL147C,YGR118W,YGR214W,YHL001W,YHL033C,YHR010W,YIL018W,YIL069C,YIL133C,YJL191W,YJR123W,YJR145C,YKL006W,YLR029C,YLR061W,YLR167W,YLR185W,YLR344W,YLR406C,YML026C,YML063W,YML073C,YMR116C,YMR121C,YMR142C,YNL067W,YNL069C…	GO:0005840	ribosome	5.07483e-24	YBL027W,YBL092W,YBR048W,YBR084C-A,YBR181C,YBR189W,YBR191W,YCR031C,YDL061C,YDL075W,YDL082W,YDL083C,YDL133C-A,YDL136W,YDR012W,YDR025W,YDR064W,YDR077W,YDR382W,YDR418W,YDR447C,YDR450W,YDR471W,YEL054C,YER056C-A,YER074W,YER102W,YER117W,YER131W,YFL034C-A,YFR031C-A,YFR032C-A,YGL030W,YGL031C,YGL076C,YGL103W,YGL123W,YGL135W,YGL147C,YGL189C,YGR027C,YGR034W,YGR085C,YGR118W,YGR148C,YGR214W,YHL001W,YHL015W,YHL…	GO:0042254	ribosome biogenesis	2.83561e-21	snR13,snR17b,snR37,snR45,snR5,snR67,snR82,snR86,YAL025C,YAL035W,YAL059W,YBR141C,YBR142W,YCL059C,YCR087C-A,YDL063C,YDL148C,YDL153C,YDR021W,YDR060W,YDR083W,YDR087C,YDR101C,YDR161W,YDR237W,YDR299W,YDR339C,YDR478W,YER006W,YER082C,YER126C,YGL111W,YGR103W,YGR145W,YGR159C,YGR195W,YGR271C-A,YGR276C,YGR280C,YGR285C,YHR064C,YHR065C,YHR081W,YHR148W,YIL019W,YIL096C,YJL033W,YJR063W,YKL009W,YKL082C,YKL099C,YKL…	GO:0019941	modification-dependent protein catabolic process	4.44092e-08	YBL022C,YBL084C,YBR062C,YBR101C,YBR173C,YDL008W,YDL097C,YDL132W,YDL147W,YDR330W,YDR363W-A,YDR427W,YER012W,YER021W,YER143W,YFR010W,YFR050C,YGL011C,YGL141W,YGL240W,YGR048W,YGR066C,YIR025W,YJL001W,YKL145W,YLL039C,YLR119W,YML092C,YMR067C,YMR161W,YNL155W,YOR007C,YOR117W,YOR257W,YOR259C,YOR261C,YPL106C,YPR103W	GO:0043161	proteasome-mediated ubiquitin-dependent protein catabolic process	3.0593e-13	YAL005C,YBL058W,YBL084C,YBR101C,YBR280C,YDL132W,YDL147W,YDR330W,YDR363W-A,YER012W,YER100W,YFL044C,YFR010W,YFR050C,YFR052W,YGL011C,YGL048C,YGL141W,YGL240W,YGR048W,YGR066C,YGR135W,YGR253C,YHR027C,YIL097W,YIR025W,YJL001W,YJL144W,YLL024C,YML092C,YMR067C,YMR161W,YMR276W,YMR314W,YNL007C,YNL064C,YNL155W,YOL038W,YOL133W,YOR007C,YOR257W,YOR259C,YOR261C,YOR362C,YPL096W,YPL106C,YPR103W
GO:0022857	transmembrane transporter activity	3.7091e-07	YAL022C,YAL053W,YAL067C,YBR043C,YBR147W,YBR187W,YBR219C,YBR220C,YBR235W,YBR241C,YBR291C,YBR293W,YBR294W,YBR295W,YBR296C,YCL025C,YCR075C,YCR098C,YDL185W,YDL198C,YDL199C,YDL210W,YDR040C,YDR135C,YDR384C,YDR497C,YDR508C,YEL063C,YEL065W,YER039C,YER056C,YER060W-A,YER119C,YFL055W,YGL008C,YGL077C,YGL186C,YGR055W,YGR121C,YGR125W,YHL016C,YHL036W,YHR002W,YHR048W,YHR094C,YHR096C,YHR175W,YIL023C,YIL047C,YIL08…	GO:0006520	cellular amino acid metabolic process	1.11231e-07	YAL062W,YBL098W,YBR115C,YBR145W,YBR249C,YCL009C,YCL030C,YDL066W,YDL131W,YDL171C,YDL182W,YDL215C,YDR034C,YDR111C,YDR127W,YDR158W,YDR234W,YDR253C,YDR354W,YDR502C,YEL046C,YER043C,YER069W,YER081W,YER086W,YER091C,YFL030W,YFR030W,YGL125W,YGL184C,YGL202W,YGR087C,YHR011W,YHR018C,YHR033W,YIL074C,YIL094C,YIL116W,YIR034C,YJL060W,YJL088W,YJL200C,YJR010W,YJR016C,YJR025C,YJR078W,YJR109C,YJR137C,YKL001C,YKL218C…	GO:0044391	ribosomal subunit	1.58544e-23	YBL027W,YBL092W,YBR048W,YBR084C-A,YBR181C,YBR189W,YBR191W,YCR031C,YDL061C,YDL075W,YDL082W,YDL083C,YDL133C-A,YDL136W,YDR012W,YDR025W,YDR064W,YDR382W,YDR418W,YDR447C,YDR450W,YDR471W,YEL054C,YER056C-A,YER074W,YER102W,YER117W,YER131W,YFL034C-A,YFR031C-A,YFR032C-A,YGL030W,YGL031C,YGL076C,YGL103W,YGL123W,YGL135W,YGL147C,YGL189C,YGR027C,YGR034W,YGR085C,YGR118W,YGR148C,YGR214W,YHL001W,YHL015W,YHL033C,YHR…	GO:0005730	nucleolus	4.35738e-21	snR13,snR17b,snR37,snR45,snR5,snR67,snR82,snR86,YAL025C,YAL059W,YBR141C,YBR142W,YCL059C,YCR016W,YCR087C-A,YDL148C,YDL153C,YDR021W,YDR060W,YDR083W,YDR087C,YDR101C,YDR299W,YDR339C,YDR478W,YER006W,YER082C,YER126C,YGL111W,YGR103W,YGR145W,YGR159C,YGR195W,YGR271C-A,YGR280C,YGR285C,YHR065C,YHR081W,YHR148W,YIL019W,YIL096C,YIL127C,YJL033W,YJR063W,YKL009W,YKL082C,YKL099C,YKL172W,YKR081C,YLL034C,YLR068W,YLR…	GO:0043632	modification-dependent macromolecule catabolic process	4.44092e-08	YBL022C,YBL084C,YBR062C,YBR101C,YBR173C,YDL008W,YDL097C,YDL132W,YDL147W,YDR330W,YDR363W-A,YDR427W,YER012W,YER021W,YER143W,YFR010W,YFR050C,YGL011C,YGL141W,YGL240W,YGR048W,YGR066C,YIR025W,YJL001W,YKL145W,YLL039C,YLR119W,YML092C,YMR067C,YMR161W,YNL155W,YOR007C,YOR117W,YOR257W,YOR259C,YOR261C,YPL106C,YPR103W	GO:0019941	modification-dependent protein catabolic process	6.30267e-13	YAL005C,YBL022C,YBL058W,YBL084C,YBR062C,YBR101C,YBR173C,YBR280C,YDL007W,YDL097C,YDL132W,YDL147W,YDR330W,YDR358W,YDR363W-A,YDR394W,YDR427W,YER012W,YER021W,YER100W,YER143W,YFL044C,YFR010W,YFR050C,YFR052W,YGL011C,YGL048C,YGL141W,YGL240W,YGR048W,YGR066C,YGR135W,YGR253C,YHR027C,YIL097W,YIR025W,YJL001W,YJL144W,YKL145W,YLL024C,YLL039C,YML092C,YMR067C,YMR161W,YMR276W,YMR314W,YNL007C,YNL064C,YNL155W,YOL03…
GO:0006082	organic acid metabolic process	1.01569e-05	YAL012W,YAL062W,YAR035W,YBL098W,YBR213W,YCL030C,YCL040W,YDL131W,YDL171C,YDL215C,YDR019C,YDR089W,YDR111C,YDR127W,YDR253C,YDR502C,YDR533C,YER065C,YER069W,YER081W,YER086W,YER091C,YER125W,YFL030W,YFL060C,YFR030W,YGL125W,YGL184C,YGL196W,YGL205W,YGR061C,YGR087C,YGR155W,YGR204W,YGR256W,YHR011W,YHR033W,YHR067W,YHR112C,YIL046W,YIL074C,YIL116W,YIR017C,YIR031C,YJL060W,YJL088W,YJR010W,YJR078W,YJR109C,YJR137C…	GO:0006082	organic acid metabolic process	5.17262e-07	YAL038W,YAL062W,YAR035W,YBL098W,YBR115C,YBR145W,YBR249C,YCL009C,YCL030C,YCL040W,YDL066W,YDL131W,YDL171C,YDL182W,YDL215C,YDR034C,YDR111C,YDR127W,YDR158W,YDR234W,YDR253C,YDR354W,YDR502C,YDR533C,YEL046C,YER024W,YER043C,YER069W,YER073W,YER081W,YER086W,YER091C,YFL030W,YFR030W,YGL125W,YGL184C,YGL202W,YGL205W,YGR087C,YGR254W,YGR256W,YHR011W,YHR018C,YHR033W,YHR067W,YIL074C,YIL094C,YIL116W,YIR031C,YIR034C…	GO:0003735	structural constituent of ribosome	2.8808e-23	YBL027W,YBL092W,YBR048W,YBR084C-A,YBR181C,YBR189W,YBR191W,YCR031C,YDL061C,YDL075W,YDL082W,YDL083C,YDL133C-A,YDL136W,YDR012W,YDR025W,YDR064W,YDR382W,YDR418W,YDR447C,YDR450W,YDR471W,YEL054C,YER056C-A,YER074W,YER102W,YER117W,YER131W,YFL034C-A,YFR031C-A,YFR032C-A,YGL030W,YGL031C,YGL076C,YGL103W,YGL123W,YGL135W,YGL147C,YGL189C,YGR027C,YGR034W,YGR085C,YGR118W,YGR148C,YGR214W,YHL001W,YHL015W,YHL033C,YHR…	GO:0010467	gene expression	2.29531e-19	RDN18-1,RDN18-2,RDN58-1,RDN58-2,snR13,snR17b,snR37,snR45,snR5,snR67,snR82,snR86,YAL025C,YAL035W,YAR002W,YBL054W,YBL090W,YBR010W,YBR061C,YBR066C,YBR083W,YBR101C,YBR141C,YBR142W,YBR236C,YBR251W,YCL055W,YCL059C,YCR071C,YCR087C-A,YDL112W,YDL133C-A,YDL148C,YDL153C,YDL179W,YDL184C,YDR021W,YDR083W,YDR087C,YDR152W,YDR165W,YDR224C,YDR237W,YDR289C,YDR299W,YDR334W,YDR339C,YDR429C,YDR478W,YDR515W,YDR516C,YER…	GO:0006511	ubiquitin-dependent protein catabolic process	7.63164e-08	YBL084C,YBR062C,YBR101C,YBR173C,YDL008W,YDL097C,YDL132W,YDL147W,YDR330W,YDR363W-A,YDR427W,YER012W,YER021W,YER143W,YFR010W,YFR050C,YGL011C,YGL141W,YGL240W,YGR048W,YGR066C,YIR025W,YJL001W,YKL145W,YLR119W,YML092C,YMR067C,YMR161W,YNL155W,YOR007C,YOR117W,YOR257W,YOR259C,YOR261C,YPL106C,YPR103W	GO:0010498	proteasomal protein catabolic process	7.16481e-13	YAL005C,YBL058W,YBL084C,YBR101C,YBR280C,YDL007W,YDL132W,YDL147W,YDR330W,YDR363W-A,YDR394W,YER012W,YER100W,YFL044C,YFR010W,YFR050C,YFR052W,YGL011C,YGL048C,YGL141W,YGL240W,YGR048W,YGR066C,YGR135W,YGR253C,YHR027C,YIL097W,YIR025W,YJL001W,YJL144W,YKL145W,YLL024C,YML092C,YMR067C,YMR161W,YMR276W,YMR314W,YNL007C,YNL064C,YNL155W,YOL038W,YOL133W,YOR007C,YOR257W,YOR259C,YOR261C,YOR362C,YPL096W,YPL106C,YPR10…
GO:0043436	oxoacid metabolic process	1.52366e-05	YAL012W,YAL062W,YAR035W,YBL098W,YBR213W,YCL030C,YCL040W,YDL131W,YDL171C,YDL215C,YDR019C,YDR089W,YDR111C,YDR127W,YDR253C,YDR502C,YDR533C,YER065C,YER069W,YER081W,YER086W,YER091C,YER125W,YFL030W,YFL060C,YFR030W,YGL125W,YGL184C,YGL196W,YGL205W,YGR061C,YGR087C,YGR155W,YGR204W,YGR256W,YHR011W,YHR033W,YHR067W,YHR112C,YIL046W,YIL074C,YIL116W,YIR017C,YIR031C,YJL060W,YJL088W,YJR010W,YJR078W,YJR109C,YJR137C…	GO:0002181	cytoplasmic translation	7.29663e-07	YBL027W,YBL092W,YBR084C-A,YBR181C,YBR191W,YDL082W,YDL083C,YDR012W,YDR025W,YDR064W,YDR418W,YDR471W,YEL054C,YER056C-A,YER117W,YFL034C-A,YFR031C-A,YGL031C,YGL103W,YGL135W,YGL147C,YGR214W,YHL001W,YHL033C,YHR010W,YIL018W,YIL069C,YIL133C,YJL191W,YJR123W,YJR145C,YKL006W,YLR029C,YLR061W,YLR167W,YLR185W,YLR344W,YLR406C,YML026C,YML063W,YML073C,YMR121C,YMR142C,YNL067W,YNL069C,YNL096C,YNL178W,YNL301C,YOL039W…	GO:1901566	organonitrogen compound biosynthetic process	3.62232e-23	Q0130,tD(GUC)I1,tD(GUC)O,tF(GAA)H1,tN(GUU)C,tP(UGG)O1,YAL023C,YBL027W,YBL092W,YBL098W,YBL099W,YBR002C,YBR029C,YBR048W,YBR084C-A,YBR115C,YBR121C,YBR161W,YBR181C,YBR189W,YBR191W,YBR249C,YCL030C,YCR031C,YCR034W,YDL055C,YDL061C,YDL066W,YDL075W,YDL082W,YDL083C,YDL131W,YDL133C-A,YDL136W,YDL171C,YDL182W,YDL188C,YDL229W,YDR012W,YDR025W,YDR034C,YDR064W,YDR072C,YDR127W,YDR234W,YDR341C,YDR382W,YDR385W,YDR39…	GO:1990904	ribonucleoprotein complex	1.2325e-18	RDN18-1,RDN18-2,RDN58-1,RDN58-2,snR13,snR17b,snR37,snR45,snR5,snR67,snR82,snR86,YAL025C,YAL035W,YAL059W,YBL090W,YBR251W,YCL059C,YCR071C,YDL133C-A,YDL148C,YDL153C,YDL184C,YDR021W,YDR060W,YDR083W,YDR087C,YDR101C,YDR152W,YDR237W,YDR299W,YDR339C,YDR429C,YDR478W,YDR515W,YER006W,YER050C,YER082C,YER126C,YGL111W,YGL129C,YGR076C,YGR103W,YGR145W,YGR159C,YGR271C-A,YGR285C,YHR064C,YHR147C,YHR148W,YHR165C,YJL…	GO:0051603	proteolysis involved in cellular protein catabolic process	8.54824e-08	YBL022C,YBL075C,YBL084C,YBR062C,YBR101C,YBR173C,YDL008W,YDL097C,YDL132W,YDL147W,YDR330W,YDR363W-A,YDR427W,YER012W,YER021W,YER143W,YFR010W,YFR050C,YGL011C,YGL141W,YGL240W,YGR048W,YGR066C,YIR025W,YJL001W,YKL145W,YLL039C,YLR119W,YML092C,YMR067C,YMR115W,YMR161W,YNL155W,YOR007C,YOR117W,YOR257W,YOR259C,YOR261C,YPL106C,YPR103W	GO:0051603	proteolysis involved in cellular protein catabolic process	2.05669e-12	YAL005C,YBL022C,YBL058W,YBL075C,YBL084C,YBR062C,YBR101C,YBR173C,YBR280C,YCL044C,YDL007W,YDL097C,YDL132W,YDL147W,YDR330W,YDR358W,YDR363W-A,YDR394W,YDR427W,YER012W,YER021W,YER100W,YER143W,YFL044C,YFR010W,YFR050C,YFR052W,YGL011C,YGL048C,YGL141W,YGL240W,YGR048W,YGR066C,YGR135W,YGR253C,YHR027C,YIL097W,YIR025W,YJL001W,YJL144W,YKL145W,YLL024C,YLL039C,YML092C,YMR067C,YMR115W,YMR161W,YMR276W,YMR314W,YNL00…
GO:0005215	transporter activity	1.79252e-05	YAL022C,YAL053W,YAL067C,YBR043C,YBR147W,YBR187W,YBR219C,YBR220C,YBR235W,YBR241C,YBR291C,YBR293W,YBR294W,YBR295W,YBR296C,YCL025C,YCR075C,YCR098C,YDL185W,YDL198C,YDL199C,YDL210W,YDR040C,YDR135C,YDR185C,YDR384C,YDR497C,YDR508C,YEL063C,YEL065W,YER039C,YER056C,YER060W-A,YER119C,YFL055W,YGL008C,YGL077C,YGL186C,YGR055W,YGR121C,YGR125W,YHL016C,YHL036W,YHR002W,YHR048W,YHR094C,YHR096C,YHR175W,YIL023C,YIL04…	GO:0043436	oxoacid metabolic process	7.66475e-07	YAL038W,YAL062W,YAR035W,YBL098W,YBR115C,YBR145W,YBR249C,YCL009C,YCL030C,YCL040W,YDL066W,YDL131W,YDL171C,YDL182W,YDL215C,YDR034C,YDR111C,YDR127W,YDR158W,YDR234W,YDR253C,YDR354W,YDR502C,YDR533C,YEL046C,YER024W,YER043C,YER069W,YER073W,YER081W,YER086W,YER091C,YFL030W,YFR030W,YGL125W,YGL184C,YGL202W,YGL205W,YGR087C,YGR254W,YGR256W,YHR011W,YHR018C,YHR033W,YHR067W,YIL074C,YIL094C,YIL116W,YIR031C,YIR034C…	GO:0002181	cytoplasmic translation	1.41332e-22	YBL027W,YBL092W,YBR048W,YBR084C-A,YBR181C,YBR191W,YCR031C,YDL061C,YDL075W,YDL082W,YDL083C,YDL133C-A,YDL136W,YDL229W,YDR012W,YDR025W,YDR064W,YDR382W,YDR418W,YDR447C,YDR450W,YDR471W,YEL054C,YER056C-A,YER074W,YER102W,YER117W,YER131W,YFL034C-A,YFR031C-A,YFR032C-A,YGL030W,YGL031C,YGL076C,YGL103W,YGL135W,YGL147C,YGL189C,YGR027C,YGR034W,YGR085C,YGR148C,YGR214W,YHL001W,YHL015W,YHL033C,YHR010W,YHR141C,YHR…	GO:0034470	ncRNA processing	2.49737e-17	snR13,snR17b,snR37,snR45,snR5,snR67,snR82,snR86,YAL025C,YAL035W,YBR061C,YBR141C,YBR142W,YCL059C,YCR087C-A,YDL112W,YDL148C,YDL153C,YDR021W,YDR083W,YDR087C,YDR165W,YDR299W,YDR339C,YDR478W,YER006W,YER082C,YER126C,YGL111W,YGR103W,YGR145W,YGR159C,YGR195W,YGR271C-A,YGR276C,YGR280C,YGR285C,YHR064C,YHR065C,YHR081W,YHR148W,YIL008W,YIL019W,YIL096C,YJL033W,YKL009W,YKL082C,YKL099C,YKL110C,YKL172W,YKR079C,YKR…	GO:0044257	cellular protein catabolic process	3.36614e-07	YBL022C,YBL075C,YBL084C,YBR062C,YBR101C,YBR173C,YDL008W,YDL097C,YDL132W,YDL147W,YDR330W,YDR363W-A,YDR427W,YER012W,YER021W,YER143W,YFR010W,YFR050C,YGL011C,YGL141W,YGL240W,YGR048W,YGR066C,YIR025W,YJL001W,YJL151C,YKL145W,YLL039C,YLR119W,YML092C,YMR067C,YMR115W,YMR161W,YNL155W,YOR007C,YOR117W,YOR257W,YOR259C,YOR261C,YPL106C,YPR103W	GO:0043632	modification-dependent macromolecule catabolic process	2.36095e-12	YAL005C,YBL022C,YBL058W,YBL084C,YBR062C,YBR101C,YBR173C,YBR280C,YDL007W,YDL097C,YDL132W,YDL147W,YDR330W,YDR358W,YDR363W-A,YDR394W,YDR427W,YER012W,YER021W,YER100W,YER143W,YFL044C,YFR010W,YFR050C,YFR052W,YGL011C,YGL048C,YGL141W,YGL240W,YGR048W,YGR066C,YGR135W,YGR253C,YHR027C,YIL097W,YIR025W,YJL001W,YJL144W,YKL145W,YLL024C,YLL039C,YML092C,YMR067C,YMR161W,YMR276W,YMR314W,YNL007C,YNL064C,YNL155W,YOL03…
GO:0019752	carboxylic acid metabolic process	7.50883e-05	YAL012W,YAL062W,YAR035W,YBL098W,YBR213W,YCL030C,YCL040W,YDL131W,YDL171C,YDL215C,YDR019C,YDR111C,YDR127W,YDR253C,YDR502C,YDR533C,YER065C,YER069W,YER081W,YER086W,YER091C,YER125W,YFL030W,YFL060C,YFR030W,YGL125W,YGL184C,YGL196W,YGL205W,YGR061C,YGR087C,YGR155W,YGR204W,YGR256W,YHR011W,YHR033W,YHR067W,YHR112C,YIL046W,YIL074C,YIL116W,YIR017C,YIR031C,YJL060W,YJL088W,YJR010W,YJR078W,YJR109C,YJR137C,YJR139C…	GO:0019752	carboxylic acid metabolic process	1.13384e-06	YAL038W,YAL062W,YAR035W,YBL098W,YBR115C,YBR145W,YBR249C,YCL009C,YCL030C,YCL040W,YDL066W,YDL131W,YDL171C,YDL182W,YDL215C,YDR034C,YDR111C,YDR127W,YDR158W,YDR234W,YDR253C,YDR354W,YDR502C,YDR533C,YEL046C,YER024W,YER043C,YER069W,YER073W,YER081W,YER086W,YER091C,YFL030W,YFR030W,YGL125W,YGL184C,YGL202W,YGL205W,YGR087C,YGR254W,YGR256W,YHR011W,YHR018C,YHR033W,YHR067W,YIL074C,YIL094C,YIL116W,YIR031C,YIR034C…	GO:0006414	translational elongation	2.47229e-22	tD(GUC)I1,tD(GUC)O,tF(GAA)H1,tN(GUU)C,tP(UGG)O1,YBL027W,YBL092W,YBR048W,YBR084C-A,YBR181C,YBR191W,YCR031C,YDL061C,YDL075W,YDL082W,YDL083C,YDL133C-A,YDL136W,YDL229W,YDR012W,YDR025W,YDR064W,YDR341C,YDR382W,YDR385W,YDR418W,YDR447C,YDR450W,YDR471W,YEL054C,YER056C-A,YER074W,YER102W,YER117W,YER131W,YFL034C-A,YFR031C-A,YFR032C-A,YGL030W,YGL031C,YGL076C,YGL103W,YGL135W,YGL147C,YGL189C,YGR027C,YGR034W,YGR…	GO:0006396	RNA processing	2.47941e-16	snR13,snR17b,snR37,snR45,snR5,snR67,snR82,snR86,YAL025C,YAL035W,YBR061C,YBR141C,YBR142W,YBR236C,YCL059C,YCR087C-A,YDL112W,YDL148C,YDL153C,YDR021W,YDR083W,YDR087C,YDR165W,YDR289C,YDR299W,YDR339C,YDR478W,YER006W,YER082C,YER126C,YGL111W,YGR103W,YGR145W,YGR159C,YGR195W,YGR271C-A,YGR276C,YGR280C,YGR285C,YHR064C,YHR065C,YHR081W,YHR148W,YHR165C,YIL008W,YIL019W,YIL096C,YJL033W,YKL009W,YKL082C,YKL099C,YKL…	GO:0030163	protein catabolic process	4.72066e-07	YBL022C,YBL075C,YBL084C,YBR062C,YBR101C,YBR173C,YDL008W,YDL097C,YDL132W,YDL147W,YDR330W,YDR363W-A,YDR427W,YER012W,YER021W,YER143W,YFR010W,YFR050C,YGL011C,YGL141W,YGL240W,YGR048W,YGR066C,YIR025W,YIR039C,YJL001W,YJL151C,YKL145W,YLL039C,YLR119W,YML092C,YMR067C,YMR115W,YMR161W,YNL155W,YOR007C,YOR117W,YOR257W,YOR259C,YOR261C,YPL106C,YPR103W,YPR151C	GO:0044257	cellular protein catabolic process	2.13526e-11	YAL005C,YBL022C,YBL058W,YBL075C,YBL084C,YBR062C,YBR101C,YBR173C,YBR280C,YCL044C,YDL007W,YDL097C,YDL132W,YDL147W,YDR330W,YDR358W,YDR363W-A,YDR394W,YDR427W,YER012W,YER021W,YER100W,YER143W,YFL044C,YFR010W,YFR050C,YFR052W,YGL011C,YGL048C,YGL141W,YGL240W,YGR048W,YGR066C,YGR135W,YGR253C,YHR027C,YIL097W,YIR025W,YJL001W,YJL144W,YKL145W,YLL024C,YLL039C,YML092C,YMR067C,YMR115W,YMR161W,YMR276W,YMR314W,YNL00…
				GO:0016053	organic acid biosynthetic process	1.63416e-06	YAL062W,YBL098W,YBR115C,YBR249C,YCL009C,YCL030C,YDL066W,YDL131W,YDL171C,YDL182W,YDR034C,YDR127W,YDR158W,YDR234W,YDR354W,YDR533C,YEL046C,YER069W,YER073W,YER081W,YER086W,YER091C,YFL030W,YFR030W,YGL125W,YGL184C,YGL202W,YHR018C,YHR033W,YHR067W,YIL074C,YIL094C,YIL116W,YIR034C,YJL060W,YJL088W,YJL200C,YJR010W,YJR016C,YJR025C,YJR109C,YJR137C,YKL001C,YKL182W,YKL218C,YKR069W,YKR080W,YLL062C,YLR058C,YLR303W…	GO:0043604	amide biosynthetic process	1.16866e-20	tD(GUC)I1,tD(GUC)O,tF(GAA)H1,tN(GUU)C,tP(UGG)O1,YBL027W,YBL092W,YBR048W,YBR084C-A,YBR121C,YBR181C,YBR189W,YBR191W,YCR031C,YDL061C,YDL075W,YDL082W,YDL083C,YDL133C-A,YDL136W,YDL188C,YDL229W,YDR012W,YDR025W,YDR064W,YDR341C,YDR382W,YDR385W,YDR418W,YDR447C,YDR450W,YDR471W,YEL054C,YER019W,YER056C-A,YER074W,YER102W,YER117W,YER131W,YER153C,YFL034C-A,YFR031C-A,YFR032C-A,YGL030W,YGL031C,YGL076C,YGL103W,YGL…	GO:0034660	ncRNA metabolic process	3.77171e-16	snR13,snR17b,snR37,snR45,snR5,snR67,snR82,snR86,YAL025C,YAL035W,YBR061C,YBR141C,YBR142W,YCL059C,YCR087C-A,YDL112W,YDL148C,YDL153C,YDR021W,YDR083W,YDR087C,YDR165W,YDR299W,YDR339C,YDR478W,YER006W,YER082C,YER126C,YGL111W,YGR103W,YGR145W,YGR159C,YGR195W,YGR271C-A,YGR276C,YGR280C,YGR285C,YHR064C,YHR065C,YHR081W,YHR148W,YIL008W,YIL019W,YIL096C,YJL033W,YKL009W,YKL082C,YKL099C,YKL110C,YKL172W,YKR079C,YKR…	GO:0044265	cellular macromolecule catabolic process	3.42592e-06	YBL022C,YBL075C,YBL084C,YBR062C,YBR101C,YBR173C,YDL008W,YDL097C,YDL132W,YDL147W,YDR330W,YDR363W-A,YDR427W,YER012W,YER021W,YER143W,YFR010W,YFR050C,YGL011C,YGL094C,YGL141W,YGL240W,YGR048W,YGR066C,YIR025W,YJL001W,YJL151C,YJR091C,YKL145W,YLL039C,YLR119W,YML092C,YMR067C,YMR115W,YMR161W,YNL155W,YOL123W,YOR007C,YOR117W,YOR257W,YOR259C,YOR261C,YPL106C,YPR103W	GO:0030163	protein catabolic process	3.53033e-11	YAL005C,YBL022C,YBL058W,YBL075C,YBL084C,YBR062C,YBR101C,YBR173C,YBR280C,YCL044C,YDL007W,YDL097C,YDL132W,YDL147W,YDR330W,YDR358W,YDR363W-A,YDR394W,YDR427W,YER012W,YER021W,YER100W,YER143W,YFL044C,YFR010W,YFR050C,YFR052W,YGL011C,YGL048C,YGL141W,YGL240W,YGR048W,YGR066C,YGR135W,YGR253C,YHR027C,YIL097W,YIR025W,YIR039C,YJL001W,YJL144W,YKL145W,YLL024C,YLL039C,YML092C,YMR067C,YMR115W,YMR161W,YMR276W,YMR31…
				GO:0046394	carboxylic acid biosynthetic process	1.63416e-06	YAL062W,YBL098W,YBR115C,YBR249C,YCL009C,YCL030C,YDL066W,YDL131W,YDL171C,YDL182W,YDR034C,YDR127W,YDR158W,YDR234W,YDR354W,YDR533C,YEL046C,YER069W,YER073W,YER081W,YER086W,YER091C,YFL030W,YFR030W,YGL125W,YGL184C,YGL202W,YHR018C,YHR033W,YHR067W,YIL074C,YIL094C,YIL116W,YIR034C,YJL060W,YJL088W,YJL200C,YJR010W,YJR016C,YJR025C,YJR109C,YJR137C,YKL001C,YKL182W,YKL218C,YKR069W,YKR080W,YLL062C,YLR058C,YLR303W…	GO:0006412	translation	1.23904e-19	tD(GUC)I1,tD(GUC)O,tF(GAA)H1,tN(GUU)C,tP(UGG)O1,YBL027W,YBL092W,YBR048W,YBR084C-A,YBR121C,YBR181C,YBR189W,YBR191W,YCR031C,YDL061C,YDL075W,YDL082W,YDL083C,YDL133C-A,YDL136W,YDL188C,YDL229W,YDR012W,YDR025W,YDR064W,YDR341C,YDR382W,YDR385W,YDR418W,YDR447C,YDR450W,YDR471W,YEL054C,YER056C-A,YER074W,YER102W,YER117W,YER131W,YER153C,YFL034C-A,YFR031C-A,YFR032C-A,YGL030W,YGL031C,YGL076C,YGL103W,YGL123W,YGL…	GO:0006364	rRNA processing	1.05775e-15	snR13,snR17b,snR37,snR45,snR5,snR67,snR82,snR86,YAL025C,YAL035W,YBR141C,YBR142W,YCL059C,YCR087C-A,YDL148C,YDL153C,YDR021W,YDR083W,YDR087C,YDR299W,YDR339C,YDR478W,YER006W,YER082C,YER126C,YGL111W,YGR103W,YGR145W,YGR159C,YGR195W,YGR271C-A,YGR276C,YGR280C,YGR285C,YHR064C,YHR065C,YHR081W,YHR148W,YIL019W,YIL096C,YJL033W,YKL009W,YKL082C,YKL099C,YKL172W,YKR081C,YLR068W,YLR197W,YLR276C,YLR435W,YMR128W,YMR…	GO:0009057	macromolecule catabolic process	3.80504e-06	YBL022C,YBL075C,YBL084C,YBR062C,YBR101C,YBR173C,YDL008W,YDL097C,YDL132W,YDL147W,YDR330W,YDR363W-A,YDR427W,YER012W,YER021W,YER143W,YFR010W,YFR050C,YGL011C,YGL094C,YGL141W,YGL240W,YGR048W,YGR066C,YIR025W,YIR039C,YJL001W,YJL151C,YJR091C,YKL145W,YLL039C,YLR119W,YML092C,YMR067C,YMR115W,YMR161W,YNL155W,YOL123W,YOR007C,YOR117W,YOR257W,YOR259C,YOR261C,YPL106C,YPR103W,YPR151C	GO:0005515	protein binding	1.3778e-10	YAL005C,YBL058W,YBL075C,YBR214W,YCL044C,YDL003W,YDL007W,YDL091C,YDL115C,YDL132W,YDL147W,YDL232W,YDL234C,YDR171W,YDR224C,YDR246W,YDR258C,YDR285W,YDR289C,YDR295C,YDR329C,YDR334W,YDR358W,YER044C,YER103W,YER143W,YER159C,YFR003C,YFR021W,YFR024C-A,YGL048C,YGR048W,YGR142W,YGR211W,YHL031C,YHR027C,YHR146W,YHR156C,YIL045W,YIL113W,YJL204C,YJR045C,YJR125C,YKL117W,YKL145W,YKL159C,YKL186C,YKR020W,YKR083C,YLL02…
				GO:0008652	cellular amino acid biosynthetic process	3.34536e-06	YAL062W,YBR115C,YBR249C,YCL009C,YCL030C,YDL066W,YDL131W,YDL171C,YDL182W,YDR034C,YDR127W,YDR158W,YDR234W,YDR354W,YEL046C,YER069W,YER081W,YER086W,YER091C,YFL030W,YFR030W,YGL125W,YGL184C,YGL202W,YHR018C,YHR033W,YIL074C,YIL094C,YIL116W,YIR034C,YJL088W,YJL200C,YJR010W,YJR016C,YJR109C,YJR137C,YKL001C,YKL218C,YKR069W,YLL062C,YLR058C,YLR303W,YLR355C,YLR438W,YLR451W,YMR042W,YMR062C,YMR169C,YNL104C,YNL277W…	GO:0043043	peptide biosynthetic process	1.23904e-19	tD(GUC)I1,tD(GUC)O,tF(GAA)H1,tN(GUU)C,tP(UGG)O1,YBL027W,YBL092W,YBR048W,YBR084C-A,YBR121C,YBR181C,YBR189W,YBR191W,YCR031C,YDL061C,YDL075W,YDL082W,YDL083C,YDL133C-A,YDL136W,YDL188C,YDL229W,YDR012W,YDR025W,YDR064W,YDR341C,YDR382W,YDR385W,YDR418W,YDR447C,YDR450W,YDR471W,YEL054C,YER056C-A,YER074W,YER102W,YER117W,YER131W,YER153C,YFL034C-A,YFR031C-A,YFR032C-A,YGL030W,YGL031C,YGL076C,YGL103W,YGL123W,YGL…	GO:0016072	rRNA metabolic process	1.05775e-15	snR13,snR17b,snR37,snR45,snR5,snR67,snR82,snR86,YAL025C,YAL035W,YBR141C,YBR142W,YCL059C,YCR087C-A,YDL148C,YDL153C,YDR021W,YDR083W,YDR087C,YDR299W,YDR339C,YDR478W,YER006W,YER082C,YER126C,YGL111W,YGR103W,YGR145W,YGR159C,YGR195W,YGR271C-A,YGR276C,YGR280C,YGR285C,YHR064C,YHR065C,YHR081W,YHR148W,YIL019W,YIL096C,YJL033W,YKL009W,YKL082C,YKL099C,YKL172W,YKR081C,YLR068W,YLR197W,YLR276C,YLR435W,YMR128W,YMR…	GO:0006508	proteolysis	1.84461e-05	YBL022C,YBL075C,YBL084C,YBR062C,YBR101C,YBR173C,YDL008W,YDL097C,YDL132W,YDL147W,YDR210C-D,YDR261C-D,YDR330W,YDR363W-A,YDR427W,YER012W,YER021W,YER143W,YFR010W,YFR050C,YGL011C,YGL141W,YGL240W,YGR048W,YGR066C,YIR025W,YIR039C,YJL001W,YJR117W,YKL145W,YLL039C,YLR119W,YML092C,YMR067C,YMR115W,YMR161W,YNL155W,YOR007C,YOR117W,YOR257W,YOR259C,YOR261C,YPL106C,YPR103W	GO:0044265	cellular macromolecule catabolic process	4.41136e-10	YAL005C,YBL022C,YBL058W,YBL075C,YBL084C,YBR062C,YBR101C,YBR173C,YBR280C,YCL044C,YDL007W,YDL097C,YDL132W,YDL147W,YDR330W,YDR358W,YDR363W-A,YDR394W,YDR427W,YER012W,YER021W,YER100W,YER143W,YFL044C,YFR010W,YFR050C,YFR052W,YGL011C,YGL048C,YGL094C,YGL141W,YGL222C,YGL240W,YGR048W,YGR066C,YGR135W,YGR253C,YHR027C,YIL097W,YIR025W,YJL001W,YJL144W,YJR091C,YKL145W,YKL220C,YLL024C,YLL039C,YML092C,YMR067C,YMR11…
				GO:1901605	alpha-amino acid metabolic process	3.58495e-06	YAL062W,YBL098W,YBR115C,YCL009C,YCL030C,YDL066W,YDL131W,YDL171C,YDL182W,YDL215C,YDR034C,YDR111C,YDR158W,YDR234W,YDR354W,YDR502C,YEL046C,YER043C,YER069W,YER081W,YER086W,YER091C,YFL030W,YFR030W,YGL125W,YGL184C,YGL202W,YGR087C,YHR018C,YHR033W,YIL074C,YIL094C,YIL116W,YIR034C,YJL060W,YJL088W,YJL200C,YJR010W,YJR016C,YJR025C,YJR078W,YJR109C,YJR137C,YKL001C,YKL218C,YKR069W,YLL062C,YLR044C,YLR058C,YLR180W…	GO:0043603	cellular amide metabolic process	3.17808e-18	tD(GUC)I1,tD(GUC)O,tF(GAA)H1,tN(GUU)C,tP(UGG)O1,YBL027W,YBL092W,YBR048W,YBR084C-A,YBR121C,YBR181C,YBR189W,YBR191W,YCR031C,YDL061C,YDL075W,YDL082W,YDL083C,YDL133C-A,YDL136W,YDL188C,YDL229W,YDR012W,YDR025W,YDR064W,YDR341C,YDR382W,YDR385W,YDR418W,YDR447C,YDR450W,YDR471W,YEL054C,YER019W,YER056C-A,YER074W,YER102W,YER117W,YER131W,YER153C,YFL034C-A,YFR031C-A,YFR032C-A,YGL030W,YGL031C,YGL076C,YGL103W,YGL…	GO:0032991	protein-containing complex	1.34769e-15	RDN18-1,RDN18-2,RDN58-1,RDN58-2,snR13,snR17b,snR37,snR45,snR5,snR67,snR82,snR86,YAL010C,YAL025C,YAL035W,YAL059W,YAR002W,YBL002W,YBL054W,YBL084C,YBL090W,YBR010W,YBR066C,YBR083W,YBR158W,YBR236C,YBR251W,YCL044C,YCL059C,YCR071C,YCR082W,YDL090C,YDL133C-A,YDL148C,YDL153C,YDL179W,YDL184C,YDL232W,YDR021W,YDR060W,YDR083W,YDR087C,YDR101C,YDR152W,YDR155C,YDR165W,YDR224C,YDR237W,YDR289C,YDR299W,YDR334W,YDR33…	GO:0043161	proteasome-mediated ubiquitin-dependent protein catabolic process	2.31996e-05	YBL084C,YBR101C,YDL008W,YDL132W,YDL147W,YDR330W,YDR363W-A,YER012W,YFR010W,YFR050C,YGL011C,YGL141W,YGL240W,YGR048W,YGR066C,YIR025W,YJL001W,YML092C,YMR067C,YMR161W,YNL155W,YOR007C,YOR257W,YOR259C,YOR261C,YPL106C,YPR103W	GO:0006508	proteolysis	5.02546e-10	YAL005C,YBL022C,YBL058W,YBL075C,YBL084C,YBR062C,YBR101C,YBR173C,YBR280C,YCL044C,YDL007W,YDL097C,YDL132W,YDL147W,YDL227C,YDR210C-D,YDR261C-D,YDR330W,YDR358W,YDR363W-A,YDR394W,YDR427W,YER012W,YER021W,YER100W,YER143W,YFL044C,YFR010W,YFR021W,YFR050C,YFR052W,YGL011C,YGL048C,YGL141W,YGL240W,YGR048W,YGR066C,YGR135W,YGR253C,YHR027C,YIL097W,YIR025W,YIR039C,YJL001W,YJL144W,YJR117W,YKL145W,YLL024C,YLL039C,Y…
				GO:0022625	cytosolic large ribosomal subunit	5.85248e-06	YBL027W,YBL092W,YBR084C-A,YBR191W,YDL082W,YDR012W,YDR418W,YDR471W,YEL054C,YER056C-A,YER117W,YFL034C-A,YFR031C-A,YGL031C,YGL103W,YGL135W,YGL147C,YHL001W,YHL033C,YHR010W,YIL018W,YIL133C,YKL006W,YLR029C,YLR061W,YLR185W,YLR344W,YLR406C,YML073C,YMR121C,YMR142C,YNL067W,YNL069C,YNL301C,YOL039W,YOL120C,YOL127W,YOR063W,YOR234C,YPL131W,YPL198W	GO:1990904	ribonucleoprotein complex	2.90072e-17	LSR1,RPR1,SCR1,snR11,snR19,snR31,snR39,snR44,snR54,snR70,snR9,YBL004W,YBL027W,YBL092W,YBR048W,YBR084C-A,YBR119W,YBR181C,YBR189W,YBR191W,YCL011C,YCR031C,YCR063W,YDL014W,YDL061C,YDL075W,YDL082W,YDL083C,YDL133C-A,YDL136W,YDL229W,YDR012W,YDR025W,YDR064W,YDR382W,YDR385W,YDR398W,YDR418W,YDR447C,YDR450W,YDR471W,YEL054C,YER056C-A,YER074W,YER102W,YER117W,YER131W,YFL034C-A,YFR031C-A,YFR032C-A,YGL030W,YGL03…	GO:0031974	membrane-enclosed lumen	2.23776e-14	snR13,snR17b,snR37,snR45,snR5,snR67,snR82,snR86,YAL025C,YAL059W,YBL002W,YBL054W,YBL059C-A,YBL084C,YBL090W,YBR010W,YBR066C,YBR141C,YBR142W,YBR251W,YCL059C,YCL064C,YCR016W,YCR071C,YCR082W,YCR087C-A,YDL148C,YDL153C,YDR021W,YDR044W,YDR060W,YDR083W,YDR087C,YDR101C,YDR155C,YDR224C,YDR237W,YDR258C,YDR289C,YDR299W,YDR334W,YDR339C,YDR446W,YDR478W,YEL039C,YER006W,YER050C,YER082C,YER126C,YGL058W,YGL111W,YGL…	GO:0000502	proteasome complex	3.23387e-05	YDL097C,YDL147W,YDR363W-A,YDR427W,YER012W,YER021W,YFR010W,YFR050C,YGL011C,YGL141W,YHL030W,YJL001W,YKL145W,YML092C,YOR117W,YOR259C,YOR261C,YPR103W	GO:0009057	macromolecule catabolic process	3.4487e-09	YAL005C,YBL022C,YBL058W,YBL075C,YBL084C,YBR062C,YBR101C,YBR173C,YBR280C,YCL044C,YDL007W,YDL097C,YDL132W,YDL147W,YDR330W,YDR358W,YDR363W-A,YDR394W,YDR427W,YER012W,YER021W,YER100W,YER143W,YFL044C,YFR010W,YFR017C,YFR050C,YFR052W,YGL011C,YGL048C,YGL094C,YGL141W,YGL222C,YGL240W,YGR048W,YGR066C,YGR135W,YGR253C,YHR027C,YIL097W,YIR025W,YIR039C,YJL001W,YJL144W,YJR091C,YKL145W,YKL220C,YLL024C,YLL039C,YML09…
				GO:1901607	alpha-amino acid biosynthetic process	1.26687e-05	YAL062W,YBR115C,YCL009C,YCL030C,YDL066W,YDL131W,YDL171C,YDL182W,YDR034C,YDR158W,YDR234W,YDR354W,YEL046C,YER069W,YER081W,YER086W,YER091C,YFL030W,YFR030W,YGL125W,YGL184C,YGL202W,YHR018C,YHR033W,YIL074C,YIL094C,YIL116W,YIR034C,YJL088W,YJL200C,YJR010W,YJR016C,YJR109C,YJR137C,YKL001C,YKL218C,YKR069W,YLL062C,YLR058C,YLR303W,YLR355C,YLR438W,YLR451W,YMR042W,YMR062C,YNL104C,YNL277W,YNR050C,YOL058W,YOL140W…	GO:0006518	peptide metabolic process	3.15086e-17	tD(GUC)I1,tD(GUC)O,tF(GAA)H1,tN(GUU)C,tP(UGG)O1,YBL027W,YBL092W,YBR048W,YBR084C-A,YBR121C,YBR181C,YBR189W,YBR191W,YCR031C,YDL061C,YDL075W,YDL082W,YDL083C,YDL133C-A,YDL136W,YDL188C,YDL229W,YDR012W,YDR025W,YDR064W,YDR341C,YDR382W,YDR385W,YDR418W,YDR447C,YDR450W,YDR471W,YEL054C,YER056C-A,YER074W,YER102W,YER117W,YER131W,YER153C,YFL034C-A,YFR031C-A,YFR032C-A,YGL030W,YGL031C,YGL076C,YGL103W,YGL123W,YGL…	GO:0043233	organelle lumen	2.23776e-14	snR13,snR17b,snR37,snR45,snR5,snR67,snR82,snR86,YAL025C,YAL059W,YBL002W,YBL054W,YBL059C-A,YBL084C,YBL090W,YBR010W,YBR066C,YBR141C,YBR142W,YBR251W,YCL059C,YCL064C,YCR016W,YCR071C,YCR082W,YCR087C-A,YDL148C,YDL153C,YDR021W,YDR044W,YDR060W,YDR083W,YDR087C,YDR101C,YDR155C,YDR224C,YDR237W,YDR258C,YDR289C,YDR299W,YDR334W,YDR339C,YDR446W,YDR478W,YEL039C,YER006W,YER050C,YER082C,YER126C,YGL058W,YGL111W,YGL…	GO:1905369	endopeptidase complex	3.23387e-05	YDL097C,YDL147W,YDR363W-A,YDR427W,YER012W,YER021W,YFR010W,YFR050C,YGL011C,YGL141W,YHL030W,YJL001W,YKL145W,YML092C,YOR117W,YOR259C,YOR261C,YPR103W	GO:0006950	response to stress	4.92306e-09	YAL005C,YAR007C,YBL022C,YBL046W,YBL058W,YBL064C,YBL075C,YBL078C,YBR073W,YBR088C,YBR101C,YBR173C,YBR214W,YCR021C,YCR073C,YDL003W,YDL020C,YDL154W,YDR171W,YDR224C,YDR258C,YDR289C,YDR334W,YDR363W-A,YDR540C,YER100W,YER103W,YER142C,YER159C,YER179W,YFL033C,YFL044C,YFR026C,YGL035C,YGL048C,YGL073W,YGL094C,YGL141W,YGL222C,YGR048W,YGR066C,YGR211W,YGR249W,YIL113W,YJL057C,YJL144W,YJR045C,YJR096W,YKL048C,YKL08…
								GO:0005198	structural molecule activity	1.33985e-14	YBL027W,YBL092W,YBR048W,YBR084C-A,YBR181C,YBR189W,YBR191W,YCR031C,YDL061C,YDL075W,YDL082W,YDL083C,YDL133C-A,YDL136W,YDR012W,YDR025W,YDR064W,YDR077W,YDR382W,YDR418W,YDR447C,YDR450W,YDR471W,YEL054C,YER056C-A,YER074W,YER102W,YER117W,YER131W,YFL034C-A,YFR031C-A,YFR032C-A,YGL030W,YGL031C,YGL076C,YGL103W,YGL123W,YGL135W,YGL147C,YGL189C,YGR027C,YGR034W,YGR085C,YGR118W,YGR148C,YGR214W,YHL001W,YHL015W,YHL…	GO:0070013	intracellular organelle lumen	2.23776e-14	snR13,snR17b,snR37,snR45,snR5,snR67,snR82,snR86,YAL025C,YAL059W,YBL002W,YBL054W,YBL059C-A,YBL084C,YBL090W,YBR010W,YBR066C,YBR141C,YBR142W,YBR251W,YCL059C,YCL064C,YCR016W,YCR071C,YCR082W,YCR087C-A,YDL148C,YDL153C,YDR021W,YDR044W,YDR060W,YDR083W,YDR087C,YDR101C,YDR155C,YDR224C,YDR237W,YDR258C,YDR289C,YDR299W,YDR334W,YDR339C,YDR446W,YDR478W,YEL039C,YER006W,YER050C,YER082C,YER126C,YGL058W,YGL111W,YGL…	GO:0010498	proteasomal protein catabolic process	3.49373e-05	YBL084C,YBR101C,YDL008W,YDL132W,YDL147W,YDR330W,YDR363W-A,YER012W,YFR010W,YFR050C,YGL011C,YGL141W,YGL240W,YGR048W,YGR066C,YIR025W,YJL001W,YKL145W,YML092C,YMR067C,YMR161W,YNL155W,YOR007C,YOR257W,YOR259C,YOR261C,YPL106C,YPR103W	GO:0033554	cellular response to stress	9.93685e-09	YAL005C,YAR007C,YBL022C,YBL046W,YBL058W,YBL064C,YBL075C,YBL078C,YBR073W,YBR088C,YBR101C,YBR173C,YBR214W,YCR021C,YCR073C,YDL003W,YDL020C,YDL154W,YDR171W,YDR224C,YDR258C,YDR289C,YDR334W,YDR363W-A,YDR540C,YER100W,YER103W,YER142C,YER159C,YER179W,YFL033C,YFL044C,YFR026C,YGL048C,YGL073W,YGL094C,YGL141W,YGL222C,YGR048W,YGR211W,YGR249W,YIL113W,YJL057C,YJL144W,YJR045C,YJR096W,YKL048C,YKL086W,YLL024C,YLL02…
								GO:0015934	large ribosomal subunit	9.03893e-14	YBL027W,YBL092W,YBR084C-A,YBR191W,YDL075W,YDL082W,YDL133C-A,YDL136W,YDR012W,YDR382W,YDR418W,YDR471W,YEL054C,YER056C-A,YER117W,YFL034C-A,YFR031C-A,YFR032C-A,YGL030W,YGL031C,YGL076C,YGL103W,YGL135W,YGL147C,YGR034W,YGR085C,YGR148C,YHL001W,YHL033C,YHR010W,YHR141C,YIL018W,YIL052C,YIL133C,YIL148W,YJL177W,YJL189W,YJR094W-A,YKL006W,YKL180W,YKR094C,YLL045C,YLR029C,YLR061W,YLR075W,YLR185W,YLR281C,YLR340W,Y…	GO:0044085	cellular component biogenesis	4.7218e-14	RDN18-1,RDN18-2,snR13,snR17b,snR37,snR45,snR5,snR67,snR82,snR86,YAL010C,YAL018C,YAL025C,YAL035W,YAL059W,YAR002W,YBL002W,YBL059C-A,YBR141C,YBR142W,YBR173C,YCL059C,YCR087C-A,YDL063C,YDL148C,YDL153C,YDR021W,YDR060W,YDR083W,YDR087C,YDR101C,YDR161W,YDR171W,YDR224C,YDR237W,YDR299W,YDR339C,YDR427W,YDR429C,YDR478W,YER006W,YER082C,YER126C,YER159C,YGL037C,YGL111W,YGL141W,YGL191W,YGR103W,YGR112W,YGR131W,YGR…					GO:0000502	proteasome complex	1.43329e-08	YDL007W,YDL097C,YDL147W,YDR363W-A,YDR394W,YDR427W,YER012W,YER021W,YFR010W,YFR050C,YFR052W,YGL011C,YGL048C,YGL141W,YGR135W,YGR253C,YHL030W,YHR027C,YJL001W,YKL145W,YML092C,YMR314W,YOL038W,YOR117W,YOR259C,YOR261C,YOR362C,YPR103W
								GO:0022625	cytosolic large ribosomal subunit	1.54732e-13	YBL027W,YBL092W,YBR084C-A,YBR191W,YDL075W,YDL082W,YDL133C-A,YDL136W,YDR012W,YDR382W,YDR418W,YDR471W,YEL054C,YER056C-A,YER117W,YFL034C-A,YFR031C-A,YFR032C-A,YGL030W,YGL031C,YGL076C,YGL103W,YGL135W,YGL147C,YGR034W,YGR085C,YGR148C,YHL001W,YHL033C,YHR010W,YHR141C,YIL018W,YIL052C,YIL133C,YIL148W,YJL177W,YJL189W,YJR094W-A,YKL006W,YKL180W,YKR094C,YLL045C,YLR029C,YLR061W,YLR075W,YLR185W,YLR340W,YLR344W,Y…	GO:0016070	RNA metabolic process	8.25e-14	snR13,snR17b,snR37,snR45,snR5,snR67,snR82,snR86,YAL025C,YAL035W,YBL054W,YBR010W,YBR061C,YBR066C,YBR083W,YBR141C,YBR142W,YBR236C,YCL055W,YCL059C,YCR087C-A,YDL112W,YDL148C,YDL153C,YDL179W,YDR021W,YDR083W,YDR087C,YDR165W,YDR224C,YDR289C,YDR299W,YDR339C,YDR478W,YDR516C,YER006W,YER082C,YER126C,YER130C,YER159C,YGL037C,YGL058W,YGL111W,YGR103W,YGR145W,YGR159C,YGR195W,YGR249W,YGR271C-A,YGR276C,YGR280C,YGR…					GO:1905369	endopeptidase complex	1.43329e-08	YDL007W,YDL097C,YDL147W,YDR363W-A,YDR394W,YDR427W,YER012W,YER021W,YFR010W,YFR050C,YFR052W,YGL011C,YGL048C,YGL141W,YGR135W,YGR253C,YHL030W,YHR027C,YJL001W,YKL145W,YML092C,YMR314W,YOL038W,YOR117W,YOR259C,YOR261C,YOR362C,YPR103W
								GO:0043228	non-membrane-bounded organelle	2.15097e-13	RPR1,snR11,snR31,snR39,snR44,snR54,snR70,snR9,YBL004W,YBL027W,YBL092W,YBL099W,YBR002C,YBR048W,YBR084C-A,YBR107C,YBR133C,YBR148W,YBR181C,YBR189W,YBR191W,YCL011C,YCL014W,YCR031C,YDL014W,YDL061C,YDL066W,YDL075W,YDL082W,YDL083C,YDL133C-A,YDL136W,YDL146W,YDL188C,YDL220C,YDR012W,YDR025W,YDR064W,YDR077W,YDR110W,YDR361C,YDR382W,YDR398W,YDR418W,YDR447C,YDR450W,YDR451C,YDR471W,YDR489W,YDR502C,YEL054C,YER01…	GO:0043228	non-membrane-bounded organelle	9.35606e-14	RDN18-1,RDN18-2,RDN58-1,RDN58-2,snR13,snR17b,snR37,snR45,snR5,snR67,snR82,snR86,YAL018C,YAL025C,YAL035W,YAL059W,YBL002W,YBL054W,YBL090W,YBR010W,YBR025C,YBR066C,YBR072W,YBR141C,YBR142W,YBR251W,YCL059C,YCL064C,YCR016W,YCR071C,YCR087C-A,YDL133C-A,YDL148C,YDL153C,YDL184C,YDR021W,YDR060W,YDR083W,YDR087C,YDR101C,YDR155C,YDR224C,YDR237W,YDR289C,YDR299W,YDR334W,YDR339C,YDR429C,YDR446W,YDR478W,YDR515W,YEL…					GO:0044248	cellular catabolic process	2.22459e-08	YAL005C,YBL022C,YBL058W,YBL075C,YBL078C,YBL084C,YBR062C,YBR101C,YBR173C,YBR280C,YCL044C,YCL050C,YCL064C,YDL007W,YDL097C,YDL132W,YDL147W,YDR036C,YDR246W,YDR330W,YDR358W,YDR363W-A,YDR394W,YDR427W,YEL020C,YER012W,YER021W,YER100W,YER143W,YFL033C,YFL044C,YFR010W,YFR017C,YFR021W,YFR050C,YFR052W,YGL011C,YGL048C,YGL094C,YGL141W,YGL222C,YGL240W,YGR048W,YGR066C,YGR135W,YGR223C,YGR253C,YGR287C,YGR289C,YGR29…
								GO:0043232	intracellular non-membrane-bounded organelle	2.15097e-13	RPR1,snR11,snR31,snR39,snR44,snR54,snR70,snR9,YBL004W,YBL027W,YBL092W,YBL099W,YBR002C,YBR048W,YBR084C-A,YBR107C,YBR133C,YBR148W,YBR181C,YBR189W,YBR191W,YCL011C,YCL014W,YCR031C,YDL014W,YDL061C,YDL066W,YDL075W,YDL082W,YDL083C,YDL133C-A,YDL136W,YDL146W,YDL188C,YDL220C,YDR012W,YDR025W,YDR064W,YDR077W,YDR110W,YDR361C,YDR382W,YDR398W,YDR418W,YDR447C,YDR450W,YDR451C,YDR471W,YDR489W,YDR502C,YEL054C,YER01…	GO:0043232	intracellular non-membrane-bounded organelle	9.35606e-14	RDN18-1,RDN18-2,RDN58-1,RDN58-2,snR13,snR17b,snR37,snR45,snR5,snR67,snR82,snR86,YAL018C,YAL025C,YAL035W,YAL059W,YBL002W,YBL054W,YBL090W,YBR010W,YBR025C,YBR066C,YBR072W,YBR141C,YBR142W,YBR251W,YCL059C,YCL064C,YCR016W,YCR071C,YCR087C-A,YDL133C-A,YDL148C,YDL153C,YDL184C,YDR021W,YDR060W,YDR083W,YDR087C,YDR101C,YDR155C,YDR224C,YDR237W,YDR289C,YDR299W,YDR334W,YDR339C,YDR429C,YDR446W,YDR478W,YDR515W,YEL…					GO:1901565	organonitrogen compound catabolic process	3.80649e-08	YAL005C,YBL022C,YBL058W,YBL075C,YBL084C,YBR062C,YBR101C,YBR173C,YBR280C,YCL044C,YCL050C,YCL064C,YDL007W,YDL097C,YDL132W,YDL147W,YDR036C,YDR330W,YDR358W,YDR363W-A,YDR394W,YDR427W,YER012W,YER021W,YER100W,YER143W,YFL044C,YFR010W,YFR050C,YFR052W,YGL011C,YGL048C,YGL141W,YGL240W,YGR048W,YGR066C,YGR135W,YGR253C,YHR027C,YHR137W,YIL097W,YIR025W,YIR039C,YJL001W,YJL144W,YJR148W,YKL145W,YLL024C,YLL039C,YLR20…
								GO:0042254	ribosome biogenesis	3.90734e-12	snR11,snR31,snR39,snR44,snR54,snR70,snR9,YBL004W,YBR048W,YBR181C,YBR189W,YCR031C,YDL014W,YDL083C,YDL136W,YDL229W,YDR025W,YDR064W,YDR361C,YDR398W,YDR418W,YDR447C,YDR450W,YEL054C,YER056C-A,YER074W,YER102W,YER125W,YER131W,YGL030W,YGL031C,YGL076C,YGL123W,YGL135W,YGL189C,YGR034W,YGR081C,YGR085C,YGR090W,YGR118W,YGR148C,YGR214W,YHL001W,YHL015W,YHL025W,YHL033C,YHR169W,YHR170W,YHR196W,YIL052C,YIL069C,YIL1…	GO:0031981	nuclear lumen	4.66976e-12	snR13,snR17b,snR37,snR45,snR5,snR67,snR82,snR86,YAL025C,YAL059W,YBL002W,YBL054W,YBL084C,YBR010W,YBR066C,YBR141C,YBR142W,YCL059C,YCR016W,YCR082W,YCR087C-A,YDL148C,YDL153C,YDR021W,YDR060W,YDR083W,YDR087C,YDR101C,YDR155C,YDR224C,YDR289C,YDR299W,YDR334W,YDR339C,YDR446W,YDR478W,YER006W,YER082C,YER126C,YGL058W,YGL111W,YGR103W,YGR142W,YGR145W,YGR159C,YGR195W,YGR249W,YGR271C-A,YGR280C,YGR285C,YHR065C,YHR…					GO:1905368	peptidase complex	1.38352e-07	YDL007W,YDL097C,YDL147W,YDR363W-A,YDR394W,YDR427W,YER012W,YER021W,YFR010W,YFR050C,YFR052W,YGL011C,YGL048C,YGL141W,YGR135W,YGR253C,YHL030W,YHR027C,YJL001W,YKL145W,YML092C,YMR314W,YOL038W,YOR117W,YOR259C,YOR261C,YOR362C,YPR103W
								GO:0009058	biosynthetic process	7.87301e-12	Q0130,tD(GUC)I1,tD(GUC)O,tF(GAA)H1,tN(GUU)C,tP(UGG)O1,YAL023C,YAL040C,YBL027W,YBL092W,YBL098W,YBL099W,YBR002C,YBR029C,YBR048W,YBR084C-A,YBR115C,YBR121C,YBR133C,YBR161W,YBR181C,YBR182C,YBR189W,YBR191W,YBR249C,YCL010C,YCL030C,YCR031C,YCR034W,YDL055C,YDL059C,YDL061C,YDL066W,YDL075W,YDL082W,YDL083C,YDL131W,YDL133C-A,YDL136W,YDL171C,YDL182W,YDL188C,YDL220C,YDL229W,YDR012W,YDR025W,YDR034C,YDR064W,YDR07…	GO:0043170	macromolecule metabolic process	6.47629e-12	RDN18-1,RDN18-2,RDN58-1,RDN58-2,snR13,snR17b,snR37,snR45,snR5,snR67,snR82,snR86,YAL025C,YAL035W,YAR002W,YBL054W,YBL075C,YBL084C,YBL090W,YBR010W,YBR061C,YBR062C,YBR066C,YBR083W,YBR101C,YBR141C,YBR142W,YBR158W,YBR173C,YBR236C,YBR251W,YCL044C,YCL050C,YCL055W,YCL059C,YCR071C,YCR082W,YCR087C-A,YDL090C,YDL112W,YDL133C-A,YDL148C,YDL153C,YDL179W,YDL184C,YDL232W,YDR021W,YDR083W,YDR087C,YDR101C,YDR152W,YDR…					GO:0009056	catabolic process	2.3151e-07	YAL005C,YBL022C,YBL058W,YBL075C,YBL078C,YBL084C,YBR062C,YBR101C,YBR173C,YBR280C,YCL044C,YCL050C,YCL064C,YDL007W,YDL097C,YDL132W,YDL147W,YDR036C,YDR246W,YDR330W,YDR358W,YDR363W-A,YDR394W,YDR427W,YDR516C,YEL020C,YER012W,YER021W,YER100W,YER143W,YFL033C,YFL044C,YFR010W,YFR017C,YFR021W,YFR050C,YFR052W,YFR053C,YGL011C,YGL048C,YGL094C,YGL141W,YGL222C,YGL240W,YGR048W,YGR066C,YGR135W,YGR223C,YGR253C,YGR28…
								GO:1901576	organic substance biosynthetic process	1.32033e-11	Q0130,tD(GUC)I1,tD(GUC)O,tF(GAA)H1,tN(GUU)C,tP(UGG)O1,YAL023C,YAL040C,YBL027W,YBL092W,YBL098W,YBL099W,YBR002C,YBR029C,YBR048W,YBR084C-A,YBR115C,YBR121C,YBR133C,YBR161W,YBR181C,YBR182C,YBR189W,YBR191W,YBR249C,YCL010C,YCL030C,YCR031C,YCR034W,YDL055C,YDL059C,YDL061C,YDL066W,YDL075W,YDL082W,YDL083C,YDL131W,YDL133C-A,YDL136W,YDL171C,YDL182W,YDL188C,YDL220C,YDL229W,YDR012W,YDR025W,YDR034C,YDR064W,YDR07…	GO:0030684	preribosome	1.39775e-11	snR17b,YAL025C,YAL059W,YCL059C,YDL148C,YDL153C,YDR021W,YDR060W,YDR083W,YDR087C,YDR101C,YDR299W,YDR339C,YER006W,YER082C,YER126C,YGL111W,YGR103W,YGR145W,YGR271C-A,YHR148W,YJL033W,YKL009W,YKL099C,YKL143W,YKL172W,YKR081C,YLL034C,YLR197W,YMR128W,YMR229C,YMR290C,YNL061W,YNL132W,YNL175C,YNL308C,YOL077C,YOR272W,YOR287C,YOR294W,YPL211W,YPL266W,YPR112C,YPR137W					GO:0051716	cellular response to stimulus	5.5844e-07	YAL005C,YAR007C,YBL022C,YBL046W,YBL058W,YBL064C,YBL075C,YBL078C,YBR073W,YBR088C,YBR101C,YBR173C,YBR214W,YCL055W,YCR021C,YCR073C,YCR091W,YCR102C,YDL003W,YDL020C,YDL154W,YDR171W,YDR224C,YDR258C,YDR289C,YDR334W,YDR363W-A,YDR540C,YER100W,YER103W,YER142C,YER159C,YER179W,YFL033C,YFL044C,YFR026C,YGL035C,YGL048C,YGL073W,YGL094C,YGL141W,YGL222C,YGR048W,YGR211W,YGR249W,YIL113W,YJL057C,YJL144W,YJR045C,YJR09…
								GO:0044249	cellular biosynthetic process	1.72314e-11	Q0130,tD(GUC)I1,tD(GUC)O,tF(GAA)H1,tN(GUU)C,tP(UGG)O1,YAL023C,YAL040C,YBL027W,YBL092W,YBL098W,YBL099W,YBR002C,YBR029C,YBR048W,YBR084C-A,YBR115C,YBR121C,YBR133C,YBR161W,YBR181C,YBR182C,YBR189W,YBR191W,YBR249C,YCL010C,YCL030C,YCR031C,YCR034W,YDL055C,YDL059C,YDL061C,YDL066W,YDL075W,YDL082W,YDL083C,YDL131W,YDL133C-A,YDL136W,YDL171C,YDL182W,YDL188C,YDL220C,YDL229W,YDR012W,YDR025W,YDR034C,YDR064W,YDR07…	GO:0071840	cellular component organization or biogenesis	4.99614e-10	RDN18-1,RDN18-2,snR13,snR17b,snR37,snR45,snR5,snR67,snR82,snR86,YAL010C,YAL018C,YAL025C,YAL035W,YAL059W,YAR002W,YAR042W,YBL002W,YBL059C-A,YBL084C,YBR005W,YBR010W,YBR066C,YBR067C,YBR083W,YBR141C,YBR142W,YBR158W,YBR173C,YBR301W,YCL055W,YCL059C,YCR082W,YCR087C-A,YCR104W,YDL063C,YDL148C,YDL153C,YDR021W,YDR060W,YDR071C,YDR083W,YDR087C,YDR101C,YDR155C,YDR161W,YDR171W,YDR224C,YDR237W,YDR258C,YDR299W,YDR…					GO:0031597	cytosolic proteasome complex	8.09268e-07	YDL097C,YDL147W,YDR363W-A,YDR394W,YDR427W,YER012W,YFR050C,YFR052W,YGL011C,YGL048C,YGR135W,YGR253C,YHR027C,YJL001W,YML092C,YMR314W,YOL038W,YOR259C,YOR261C,YOR362C,YPR103W
								GO:0022613	ribonucleoprotein complex biogenesis	6.59701e-10	LSR1,snR11,snR19,snR31,snR39,snR44,snR54,snR70,snR9,YBL004W,YBR048W,YBR181C,YBR189W,YCR031C,YDL014W,YDL083C,YDL136W,YDL229W,YDR025W,YDR064W,YDR361C,YDR398W,YDR418W,YDR447C,YDR450W,YEL054C,YER056C-A,YER074W,YER102W,YER125W,YER131W,YGL030W,YGL031C,YGL076C,YGL123W,YGL135W,YGL189C,YGR034W,YGR081C,YGR085C,YGR090W,YGR118W,YGR148C,YGR214W,YHL001W,YHL015W,YHL025W,YHL033C,YHR086W,YHR169W,YHR170W,YHR196W,Y…	GO:0090304	nucleic acid metabolic process	6.64632e-10	snR13,snR17b,snR37,snR45,snR5,snR67,snR82,snR86,YAL025C,YAL035W,YAR002W,YBL054W,YBR010W,YBR061C,YBR066C,YBR083W,YBR141C,YBR142W,YBR236C,YCL050C,YCL055W,YCL059C,YCR087C-A,YDL112W,YDL148C,YDL153C,YDL179W,YDR021W,YDR083W,YDR087C,YDR165W,YDR224C,YDR289C,YDR299W,YDR334W,YDR339C,YDR446W,YDR478W,YDR516C,YER006W,YER082C,YER126C,YER130C,YER159C,YGL037C,YGL058W,YGL111W,YGR103W,YGR145W,YGR159C,YGR195W,YGR24…					GO:1901575	organic substance catabolic process	2.83917e-06	YAL005C,YBL022C,YBL058W,YBL075C,YBL084C,YBR062C,YBR101C,YBR173C,YBR280C,YCL044C,YCL050C,YCL064C,YDL007W,YDL097C,YDL132W,YDL147W,YDR036C,YDR330W,YDR358W,YDR363W-A,YDR394W,YDR427W,YDR516C,YEL020C,YER012W,YER021W,YER100W,YER143W,YFL044C,YFR010W,YFR017C,YFR050C,YFR052W,YFR053C,YGL011C,YGL048C,YGL094C,YGL141W,YGL222C,YGL240W,YGR048W,YGR066C,YGR135W,YGR253C,YGR287C,YGR289C,YGR292W,YHR027C,YHR137W,YIL09…
								GO:0010467	gene expression	2.38591e-08	LSR1,Q0060,Q0065,Q0070,RPR1,snR11,snR19,snR31,snR39,snR44,snR54,snR70,snR9,tD(GUC)I1,tD(GUC)O,tF(GAA)H1,tN(GUU)C,tP(UGG)O1,YAL040C,YBL004W,YBL027W,YBL092W,YBR048W,YBR084C-A,YBR119W,YBR121C,YBR133C,YBR181C,YBR182C,YBR189W,YBR191W,YCL010C,YCL011C,YCR031C,YCR063W,YDL014W,YDL061C,YDL075W,YDL082W,YDL083C,YDL133C-A,YDL136W,YDL185W,YDL188C,YDL229W,YDR012W,YDR025W,YDR034C,YDR064W,YDR146C,YDR253C,YDR341C,…	GO:0005634	nucleus	4.63365e-09	snR13,snR17b,snR37,snR45,snR5,snR67,snR82,snR86,YAL025C,YAL059W,YAR002W,YAR042W,YBL002W,YBL054W,YBL059C-A,YBL075C,YBL084C,YBR010W,YBR066C,YBR072W,YBR083W,YBR141C,YBR142W,YBR158W,YBR173C,YBR236C,YCL050C,YCL055W,YCL059C,YCR016W,YCR082W,YCR087C-A,YDL063C,YDL148C,YDL153C,YDL179W,YDR021W,YDR060W,YDR083W,YDR087C,YDR101C,YDR155C,YDR161W,YDR165W,YDR224C,YDR289C,YDR299W,YDR330W,YDR334W,YDR339C,YDR427W,YDR…					GO:0034515	proteasome storage granule	5.81856e-06	YDL097C,YDL147W,YDR363W-A,YDR427W,YER012W,YFR050C,YFR052W,YGL011C,YGL048C,YGR135W,YGR253C,YHR027C,YJL001W,YML092C,YMR314W,YOL038W,YOR261C,YOR362C,YPR103W
								GO:0022627	cytosolic small ribosomal subunit	2.95587e-08	YBR048W,YBR181C,YBR189W,YCR031C,YDL061C,YDL083C,YDR025W,YDR064W,YDR447C,YDR450W,YER074W,YER102W,YER131W,YGL123W,YGL189C,YGR027C,YGR118W,YGR214W,YHL015W,YHR203C,YIL069C,YJL136C,YJL190C,YJL191W,YJR123W,YJR145C,YKL156W,YKR057W,YLR048W,YLR167W,YLR264W,YLR333C,YLR367W,YLR388W,YLR441C,YML024W,YML026C,YML063W,YMR116C,YMR143W,YMR230W,YNL096C,YNL178W,YNL302C,YOL040C,YOL121C,YOR096W,YOR182C,YOR293W,YOR369C…	GO:0034641	cellular nitrogen compound metabolic process	2.2216e-08	RDN18-1,RDN18-2,RDN58-1,RDN58-2,snR13,snR17b,snR37,snR45,snR5,snR67,snR82,snR86,YAL025C,YAL035W,YAR002W,YBL039C,YBL054W,YBL090W,YBR010W,YBR061C,YBR066C,YBR083W,YBR092C,YBR101C,YBR141C,YBR142W,YBR236C,YBR251W,YCL050C,YCL055W,YCL059C,YCR071C,YCR087C-A,YDL112W,YDL119C,YDL133C-A,YDL148C,YDL153C,YDL179W,YDL184C,YDR021W,YDR044W,YDR083W,YDR087C,YDR152W,YDR165W,YDR224C,YDR237W,YDR289C,YDR299W,YDR334W,YDR…					GO:1902494	catalytic complex	7.88316e-06	snR5,snR82,YAL034C,YBL046W,YBL084C,YBR065C,YBR214W,YBR280C,YCR082W,YDL007W,YDL090C,YDL091C,YDL097C,YDL132W,YDL147W,YDL232W,YDR155C,YDR289C,YDR295C,YDR334W,YDR363W-A,YDR394W,YDR427W,YER012W,YER021W,YFR010W,YFR021W,YFR050C,YFR052W,YGL011C,YGL048C,YGL141W,YGL240W,YGR048W,YGR135W,YGR180C,YGR253C,YHL030W,YHR027C,YHR146W,YIL045W,YIR014W,YIR025W,YJL001W,YJL031C,YKL145W,YKL193C,YML092C,YMR053C,YMR314W,YN…
								GO:0034645	cellular macromolecule biosynthetic process	2.8677e-07	tD(GUC)I1,tD(GUC)O,tF(GAA)H1,tN(GUU)C,tP(UGG)O1,YAL023C,YAL040C,YBL027W,YBL092W,YBR002C,YBR048W,YBR084C-A,YBR121C,YBR133C,YBR181C,YBR182C,YBR189W,YBR191W,YCL010C,YCR031C,YDL055C,YDL059C,YDL061C,YDL075W,YDL082W,YDL083C,YDL133C-A,YDL136W,YDL188C,YDL220C,YDL229W,YDR012W,YDR025W,YDR034C,YDR064W,YDR110W,YDR146C,YDR253C,YDR341C,YDR382W,YDR385W,YDR398W,YDR418W,YDR447C,YDR450W,YDR451C,YDR459C,YDR471W,YDR…	GO:0003723	RNA binding	3.79838e-08	snR13,snR17b,snR37,snR45,snR5,snR67,snR82,snR86,YAL035W,YBR072W,YBR142W,YBR236C,YBR251W,YCL059C,YDL112W,YDL148C,YDR021W,YDR060W,YDR155C,YDR237W,YDR300C,YDR429C,YDR478W,YDR515W,YER006W,YER050C,YGR103W,YGR159C,YGR195W,YGR276C,YHR065C,YHR081W,YHR147C,YHR148W,YHR165C,YJL033W,YJR007W,YJR047C,YJR091C,YKL003C,YKL009W,YKL082C,YKL130C,YKL172W,YKR059W,YKR081C,YLL024C,YLR157C-B,YLR197W,YLR244C,YLR276C,YLR33…					GO:0005634	nucleus	7.73812e-05	snR5,snR82,YAL005C,YAL034C,YAR007C,YBL010C,YBL046W,YBL058W,YBL075C,YBL084C,YBR065C,YBR073W,YBR088C,YBR173C,YBR214W,YCL050C,YCL055W,YCR082W,YCR091W,YDL003W,YDL007W,YDL020C,YDL048C,YDL089W,YDL106C,YDL115C,YDL132W,YDL147W,YDL154W,YDL227C,YDR155C,YDR202C,YDR210C-C,YDR210C-D,YDR224C,YDR261C-D,YDR285W,YDR289C,YDR295C,YDR330W,YDR334W,YDR339C,YDR363W-A,YDR394W,YDR427W,YDR540C,YER012W,YER067W,YER079W,YER1…
								GO:0015935	small ribosomal subunit	3.40335e-07	YBR048W,YBR181C,YBR189W,YCR031C,YDL061C,YDL083C,YDR025W,YDR064W,YDR447C,YDR450W,YER074W,YER102W,YER131W,YGL123W,YGL189C,YGR027C,YGR118W,YGR214W,YHL015W,YHR203C,YIL069C,YJL136C,YJL190C,YJL191W,YJR123W,YJR145C,YKL156W,YKR057W,YLR048W,YLR167W,YLR264W,YLR333C,YLR367W,YLR388W,YLR441C,YML024W,YML026C,YML063W,YMR116C,YMR143W,YMR230W,YNL096C,YNL178W,YNL302C,YOL040C,YOL121C,YOR096W,YOR182C,YOR293W,YOR369C…	GO:0042274	ribosomal small subunit biogenesis	1.45305e-07	snR17b,YAL035W,YCL059C,YDL148C,YDL153C,YDR021W,YDR299W,YDR339C,YER082C,YGR103W,YGR145W,YGR159C,YGR271C-A,YHR065C,YHR148W,YIL019W,YKL082C,YKL099C,YKL143W,YLR068W,YLR336C,YLR435W,YMR128W,YMR229C,YMR290C,YNL132W,YNL308C,YOL022C,YOR167C,YOR287C,YOR294W,YPL266W,YPR112C,YPR137W
								GO:0009059	macromolecule biosynthetic process	5.83375e-07	tD(GUC)I1,tD(GUC)O,tF(GAA)H1,tN(GUU)C,tP(UGG)O1,YAL023C,YAL040C,YBL027W,YBL092W,YBR002C,YBR048W,YBR084C-A,YBR121C,YBR133C,YBR181C,YBR182C,YBR189W,YBR191W,YCL010C,YCR031C,YDL055C,YDL059C,YDL061C,YDL075W,YDL082W,YDL083C,YDL133C-A,YDL136W,YDL188C,YDL220C,YDL229W,YDR012W,YDR025W,YDR034C,YDR064W,YDR110W,YDR146C,YDR253C,YDR341C,YDR382W,YDR385W,YDR398W,YDR418W,YDR447C,YDR450W,YDR451C,YDR459C,YDR471W,YDR…	GO:0051082	unfolded protein binding	7.57373e-07	YBL075C,YBR072W,YDL063C,YDR161W,YDR171W,YER103W,YGR112W,YHR064C,YJL034W,YJR045C,YLL024C,YLL026W,YLR200W,YLR216C,YLR259C,YMR131C,YMR186W,YNL064C,YNL315C,YOL022C,YOR020C,YOR232W,YPL240C
								GO:0034470	ncRNA processing	1.19917e-06	RPR1,snR11,snR31,snR39,snR44,snR54,snR70,snR9,YBL004W,YBR048W,YBR181C,YBR189W,YCR031C,YDL014W,YDL083C,YDL136W,YDL229W,YDR025W,YDR064W,YDR398W,YDR450W,YER074W,YER102W,YER125W,YFL001W,YGL030W,YGL050W,YGL063W,YGL076C,YGL123W,YGL135W,YGR081C,YGR090W,YGR118W,YGR200C,YGR214W,YHL015W,YHL025W,YHL033C,YHR169W,YHR196W,YIL069C,YJL035C,YJL136C,YJL177W,YJL191W,YKL027W,YKL156W,YKL180W,YKR057W,YLL045C,YLR048W,Y…	GO:0006139	nucleobase-containing compound metabolic process	1.45323e-06	snR13,snR17b,snR37,snR45,snR5,snR67,snR82,snR86,YAL025C,YAL035W,YAR002W,YBL039C,YBL054W,YBR010W,YBR061C,YBR066C,YBR083W,YBR141C,YBR142W,YBR236C,YCL050C,YCL055W,YCL059C,YCR087C-A,YDL112W,YDL148C,YDL153C,YDL179W,YDR021W,YDR083W,YDR087C,YDR165W,YDR224C,YDR289C,YDR299W,YDR334W,YDR339C,YDR446W,YDR454C,YDR478W,YDR516C,YEL021W,YER006W,YER082C,YER126C,YER130C,YER159C,YFR053C,YGL037C,YGL058W,YGL111W,YGR10…
								GO:0003723	RNA binding	1.6637e-06	LSR1,snR11,snR19,snR31,snR39,snR44,snR54,snR70,snR9,tD(GUC)I1,tD(GUC)O,tF(GAA)H1,tN(GUU)C,tP(UGG)O1,YBL004W,YBL027W,YBR048W,YBR084C-A,YBR119W,YBR189W,YCL011C,YCR031C,YDL014W,YDL082W,YDL083C,YDL136W,YDL185W,YDR012W,YDR025W,YDR064W,YDR385W,YDR418W,YDR450W,YEL054C,YER117W,YER131W,YER153C,YFL001W,YFL034C-A,YFR031C-A,YFR032C,YGL030W,YGL031C,YGL063W,YGL076C,YGL103W,YGL123W,YGL135W,YGL147C,YGL189C,YGR03…	GO:0030490	maturation of SSU-rRNA	1.58141e-06	snR17b,YAL035W,YCL059C,YDL148C,YDL153C,YDR021W,YDR299W,YDR339C,YER082C,YGR103W,YGR145W,YGR271C-A,YHR065C,YIL019W,YKL099C,YLR068W,YLR435W,YMR128W,YMR229C,YMR290C,YNL132W,YNL308C,YOL022C,YOR167C,YOR287C,YOR294W,YPL266W,YPR112C,YPR137W
								GO:0044271	cellular nitrogen compound biosynthetic process	3.21833e-06	Q0130,tD(GUC)I1,tD(GUC)O,tF(GAA)H1,tN(GUU)C,tP(UGG)O1,YAL040C,YBL027W,YBL092W,YBL098W,YBL099W,YBR029C,YBR048W,YBR084C-A,YBR121C,YBR133C,YBR181C,YBR182C,YBR189W,YBR191W,YCL010C,YCR031C,YDL055C,YDL059C,YDL061C,YDL075W,YDL082W,YDL083C,YDL133C-A,YDL136W,YDL188C,YDL220C,YDL229W,YDR012W,YDR025W,YDR034C,YDR064W,YDR146C,YDR253C,YDR341C,YDR382W,YDR385W,YDR398W,YDR399W,YDR418W,YDR447C,YDR450W,YDR451C,YDR47…	GO:0003676	nucleic acid binding	1.58915e-06	snR13,snR17b,snR37,snR45,snR5,snR67,snR82,snR86,YAL035W,YBL002W,YBL054W,YBR010W,YBR066C,YBR072W,YBR083W,YBR142W,YBR236C,YBR251W,YCL036W,YCL059C,YCR087C-A,YDL112W,YDL148C,YDR021W,YDR060W,YDR101C,YDR155C,YDR224C,YDR237W,YDR289C,YDR300C,YDR334W,YDR429C,YDR478W,YDR515W,YER006W,YER050C,YER130C,YER159C,YGL058W,YGR103W,YGR159C,YGR195W,YGR249W,YGR276C,YGR280C,YGR285C,YHR065C,YHR081W,YHR146W,YHR147C,YHR14…
								GO:0006364	rRNA processing	4.38045e-06	snR11,snR31,snR39,snR44,snR54,snR70,snR9,YBL004W,YBR048W,YBR181C,YBR189W,YCR031C,YDL014W,YDL083C,YDL136W,YDL229W,YDR025W,YDR064W,YDR398W,YDR450W,YER074W,YER102W,YER125W,YGL030W,YGL076C,YGL123W,YGL135W,YGR081C,YGR090W,YGR118W,YGR214W,YHL015W,YHL025W,YHL033C,YHR169W,YHR196W,YIL069C,YJL136C,YJL177W,YJL191W,YKL156W,YKL180W,YKR057W,YLL045C,YLR048W,YLR106C,YLR167W,YLR185W,YLR264W,YLR430W,YLR441C,YML026…	GO:0140098	catalytic activity, acting on RNA	6.02201e-06	YBR061C,YBR141C,YBR142W,YBR236C,YDL112W,YDR021W,YDR083W,YDR165W,YDR339C,YDR478W,YGR276C,YHR065C,YHR165C,YIL096C,YJL033W,YJR063W,YKR059W,YKR079C,YLR157C-B,YLR276C,YLR312W-A,YLR419W,YMR128W,YMR290C,YNL061W,YNL062C,YNL113W,YOR210W,YOR224C,YOR274W,YOR340C,YPL266W
								GO:0042274	ribosomal small subunit biogenesis	7.10164e-06	YBL004W,YBR048W,YBR181C,YBR189W,YCR031C,YDL083C,YDR025W,YDR064W,YDR398W,YDR447C,YDR450W,YER074W,YER102W,YGR081C,YGR090W,YGR118W,YGR214W,YHL015W,YHR169W,YHR196W,YIL069C,YJL136C,YJL191W,YJR123W,YKL156W,YKR057W,YLR048W,YLR167W,YLR264W,YLR441C,YML024W,YML026C,YML063W,YMR143W,YMR230W,YNL096C,YNL302C,YOL040C,YOL121C,YOR004W,YOR096W,YOR293W,YPL081W,YPL090C,YPL226W,YPR132W	GO:0000460	maturation of 5,8S rRNA	6.14341e-06	snR17b,YAL025C,YBR142W,YCL059C,YDL148C,YDL153C,YDR339C,YER082C,YER126C,YGR103W,YGR195W,YGR276C,YHR081W,YKL099C,YKR081C,YMR229C,YNL308C,YOL077C,YOR272W,YOR294W,YPR112C,YPR137W
								GO:0034660	ncRNA metabolic process	1.37874e-05	RPR1,snR11,snR31,snR39,snR44,snR54,snR70,snR9,YBL004W,YBR048W,YBR121C,YBR181C,YBR189W,YCR031C,YDL014W,YDL083C,YDL136W,YDL229W,YDR025W,YDR064W,YDR341C,YDR398W,YDR450W,YER074W,YER102W,YER125W,YFL001W,YGL030W,YGL050W,YGL063W,YGL076C,YGL123W,YGL135W,YGR081C,YGR090W,YGR118W,YGR200C,YGR214W,YHL015W,YHL025W,YHL033C,YHR011W,YHR169W,YHR196W,YIL069C,YJL035C,YJL136C,YJL168C,YJL177W,YJL191W,YKL027W,YKL156W,Y…	GO:0000466	maturation of 5,8S rRNA from tricistronic rRNA transcript (SSU-rRNA, 5,8S rRNA, LSU-rRNA)	6.14341e-06	snR17b,YAL025C,YBR142W,YCL059C,YDL148C,YDL153C,YDR339C,YER082C,YER126C,YGR103W,YGR195W,YGR276C,YHR081W,YKL099C,YKR081C,YMR229C,YNL308C,YOL077C,YOR272W,YOR294W,YPR112C,YPR137W
								GO:0006396	RNA processing	9.42634e-05	LSR1,Q0060,Q0065,Q0070,RPR1,snR11,snR19,snR31,snR39,snR44,snR54,snR70,snR9,YBL004W,YBR048W,YBR119W,YBR181C,YBR189W,YCR031C,YCR063W,YDL014W,YDL083C,YDL136W,YDL229W,YDR025W,YDR064W,YDR398W,YDR450W,YER074W,YER102W,YER125W,YFL001W,YGL030W,YGL050W,YGL063W,YGL076C,YGL123W,YGL135W,YGR081C,YGR090W,YGR118W,YGR200C,YGR214W,YHL015W,YHL025W,YHL033C,YHR086W,YHR169W,YHR196W,YIL069C,YJL035C,YJL136C,YJL177W,YJL1…	GO:0090501	RNA phosphodiester bond hydrolysis	6.14341e-06	snR17b,YCL059C,YDL148C,YDL153C,YDR339C,YDR478W,YER082C,YGR195W,YGR276C,YHR081W,YJR063W,YKL099C,YKR079C,YLR157C-B,YLR312W-A,YMR229C,YNL308C,YOL077C,YOR287C,YOR294W,YPR112C,YPR137W
												GO:0030687	preribosome, large subunit precursor	1.26308e-05	YAL025C,YAL059W,YDR060W,YDR087C,YDR101C,YER006W,YER126C,YGL111W,YGR103W,YKL009W,YKL172W,YKR081C,YLL034C,YMR290C,YNL061W,YOL077C,YOR272W,YOR294W,YPL211W
												GO:0000462	maturation of SSU-rRNA from tricistronic rRNA transcript (SSU-rRNA, 5,8S rRNA, LSU-rRNA)	2.15121e-05	snR17b,YAL035W,YCL059C,YDL148C,YDL153C,YDR021W,YDR299W,YDR339C,YER082C,YGR103W,YGR145W,YGR271C-A,YHR065C,YIL019W,YKL099C,YLR068W,YLR435W,YMR128W,YMR229C,YMR290C,YNL308C,YOR287C,YOR294W,YPL266W,YPR112C,YPR137W
												GO:0045184	establishment of protein localization	2.23273e-05	YAL010C,YAL059W,YAR002W,YBL075C,YCR100C,YDL063C,YDL099W,YDR101C,YDR155C,YDR299W,YDR329C,YER006W,YER009W,YER103W,YER110C,YER143W,YGR066C,YGR131W,YGR142W,YGR285C,YHL028W,YHL031C,YIL149C,YJL024C,YJL031C,YJL034W,YJL036W,YJR045C,YJR135W-A,YKL009W,YKL143W,YKL186C,YKR020W,YLL006W,YLL024C,YLL034C,YLR064W,YLR259C,YLR309C,YML125C,YMR004W,YNL064C,YNL131W,YNL214W,YNR034W,YOL032W,YOL070C,YOL126C,YOR007C,YOR02…
												GO:0071826	ribonucleoprotein complex subunit organization	2.43799e-05	RDN18-1,RDN18-2,YAL035W,YDR060W,YDR237W,YDR429C,YGR159C,YHR165C,YJR007W,YKL009W,YKR059W,YKR081C,YLL026W,YLR323C,YMR186W,YMR229C,YMR268C,YNL061W,YNL124W,YNL185C,YOL077C,YOL080C,YOL139C,YOR167C,YOR272W,YPL211W,YPL240C,YPR112C
												GO:0015031	protein transport	4.14841e-05	YAL010C,YAL059W,YAR002W,YBL075C,YCR100C,YDL063C,YDL099W,YDR101C,YDR155C,YDR299W,YDR329C,YER006W,YER009W,YER103W,YER110C,YER143W,YGR066C,YGR131W,YGR142W,YGR285C,YHL028W,YHL031C,YIL149C,YJL024C,YJL031C,YJL034W,YJL036W,YJR045C,YJR135W-A,YKL009W,YKL143W,YKL186C,YKR020W,YLL006W,YLL024C,YLL034C,YLR064W,YLR259C,YLR309C,YML125C,YMR004W,YNL064C,YNL131W,YNL214W,YNR034W,YOL032W,YOL126C,YOR007C,YOR020C,YOR02…
												GO:0006886	intracellular protein transport	4.56594e-05	YAL010C,YAL059W,YAR002W,YBL075C,YCR100C,YDL063C,YDR101C,YDR329C,YER006W,YER009W,YER103W,YER110C,YER143W,YGR066C,YGR142W,YGR285C,YHL028W,YIL149C,YJL024C,YJL031C,YJL034W,YJL036W,YJR045C,YJR135W-A,YKL009W,YKL143W,YKL186C,YKR020W,YLL006W,YLL024C,YLL034C,YLR259C,YMR004W,YNL064C,YNL131W,YNL214W,YNR034W,YOL032W,YOL126C,YOR007C,YOR020C,YOR027W,YOR167C,YOR232W,YOR294W,YPL120W,YPL220W,YPL240C,YPR112C,YPR12…
												GO:0006725	cellular aromatic compound metabolic process	6.29068e-05	snR13,snR17b,snR37,snR45,snR5,snR67,snR82,snR86,YAL025C,YAL035W,YAR002W,YBL039C,YBL054W,YBR010W,YBR061C,YBR066C,YBR083W,YBR092C,YBR141C,YBR142W,YBR236C,YCL050C,YCL055W,YCL059C,YCR087C-A,YDL112W,YDL119C,YDL148C,YDL153C,YDL179W,YDR021W,YDR044W,YDR083W,YDR087C,YDR165W,YDR224C,YDR289C,YDR299W,YDR334W,YDR339C,YDR446W,YDR454C,YDR478W,YDR516C,YEL021W,YER006W,YER082C,YER090W,YER126C,YER130C,YER159C,YFR05…
												GO:0098798	mitochondrial protein complex	7.11524e-05	YAL010C,YBL090W,YBR251W,YCL044C,YCR071C,YDR237W,YER050C,YGL129C,YGL191W,YGR076C,YHR147C,YJL096W,YJR045C,YJR135W-A,YKL003C,YKR006C,YLL006W,YLR312W-A,YMR115W,YMR256C,YNL122C,YNL131W,YNL185C,YNL252C,YOR158W,YOR232W
												GO:0046483	heterocycle metabolic process	7.41434e-05	snR13,snR17b,snR37,snR45,snR5,snR67,snR82,snR86,YAL025C,YAL035W,YAR002W,YBL039C,YBL054W,YBR010W,YBR061C,YBR066C,YBR083W,YBR092C,YBR141C,YBR142W,YBR236C,YCL050C,YCL055W,YCL059C,YCR087C-A,YDL112W,YDL119C,YDL148C,YDL153C,YDL179W,YDR021W,YDR044W,YDR083W,YDR087C,YDR165W,YDR224C,YDR289C,YDR299W,YDR300C,YDR334W,YDR339C,YDR446W,YDR454C,YDR478W,YDR516C,YEL021W,YER006W,YER082C,YER090W,YER126C,YER130C,YER15…
												GO:1901360	organic cyclic compound metabolic process	8.67443e-05	snR13,snR17b,snR37,snR45,snR5,snR67,snR82,snR86,YAL025C,YAL035W,YAR002W,YBL039C,YBL054W,YBR010W,YBR061C,YBR066C,YBR083W,YBR092C,YBR141C,YBR142W,YBR236C,YCL050C,YCL055W,YCL059C,YCR087C-A,YDL112W,YDL119C,YDL148C,YDL153C,YDL179W,YDR021W,YDR044W,YDR083W,YDR087C,YDR165W,YDR224C,YDR289C,YDR299W,YDR300C,YDR334W,YDR339C,YDR446W,YDR454C,YDR478W,YDR516C,YEL021W,YER006W,YER082C,YER090W,YER126C,YER130C,YER15…
