# Supplementary material for: Translation machinery reprogramming in programmed cell death in Saccharomyces cerevisiae
Source: Cell Death Discov. 2021 Jan 18;7:17. doi: 10.1038/s41420-020-00392-x (PMC7814045; doi:10.1038/s41420-020-00392-x)
Supplement: Supplementary file 6 — Supplemental Table S3: Pathways enrichment. [file 41420_2020_392_MOESM6_ESM.xlsx]

## Sheet: Supplemental Table S3
Pathways associated to down-regulated DEGs									Pathways associated to up-regulated DEGs
45 min			120 min			200 min			45 min			120 min			200 min
Pathway	Source	p-value	Pathway	Source	p-value	Pathway	Source	p-value	Pathway	Source	p-value	Pathway	Source	p-value	Pathway	Source	p-value
Metabolism of amino acids and derivatives	Reactome	1.16893e-08	GTP hydrolysis and joining of the 60S ribosomal subunit	Reactome	2.88709e-33	GTP hydrolysis and joining of the 60S ribosomal subunit	Reactome	6.73721e-105	Cellular responses to stress	Reactome	2.41214e-06	Proteasome - Saccharomyces cerevisiae (budding yeast)	KEGG	1.87651e-11	Proteasome - Saccharomyces cerevisiae (budding yeast)	KEGG	3.51926e-24
Superpathway of sulfur amino acid biosynthesis (<i>Saccharomyces cerevisiae</i>)	YeastCyc	3.96661e-08	Formation of a pool of free 40S subunits	Reactome	2.88709e-33	Formation of a pool of free 40S subunits	Reactome	6.73721e-105	Cellular responses to external stimuli	Reactome	4.88408e-06	Ub-specific processing proteases	Reactome	3.81343e-08	Ub-specific processing proteases	Reactome	8.86071e-15
Metabolism	Reactome	1.30023e-06	Nonsense Mediated Decay (NMD) independent of the Exon Junction Complex (EJC)	Reactome	2.03672e-31	Nonsense Mediated Decay (NMD) independent of the Exon Junction Complex (EJC)	Reactome	7.12159e-98				Deubiquitination	Reactome	1.43772e-07	Deubiquitination	Reactome	9.85169e-15
Sulfur metabolism - Saccharomyces cerevisiae (budding yeast)	KEGG	1.79991e-06	Nonsense Mediated Decay (NMD) enhanced by the Exon Junction Complex (EJC)	Reactome	1.13013e-30	Nonsense Mediated Decay (NMD) enhanced by the Exon Junction Complex (EJC)	Reactome	2.76133e-95							Post-translational protein modification	Reactome	3.62163e-07
Alanine, aspartate and glutamate metabolism - Saccharomyces cerevisiae (budding yeast)	KEGG	2.83948e-06	Nonsense-Mediated Decay (NMD)	Reactome	1.13013e-30	Nonsense-Mediated Decay (NMD)	Reactome	2.76133e-95							Protein processing in endoplasmic reticulum - Saccharomyces cerevisiae (budding yeast)	KEGG	9.01061e-07
Arginine biosynthesis - Saccharomyces cerevisiae (budding yeast)	KEGG	7.34816e-06	L13a-mediated translational silencing of Ceruloplasmin expression	Reactome	1.01147e-29	L13a-mediated translational silencing of Ceruloplasmin expression	Reactome	4.09341e-92
			Cap-dependent Translation Initiation	Reactome	2.25618e-28	Ribosome - Saccharomyces cerevisiae (budding yeast)	KEGG	3.96036e-90
			Eukaryotic Translation Initiation	Reactome	3.71114e-28	Cap-dependent Translation Initiation	Reactome	7.82771e-88
			Translation	Reactome	1.62536e-27	Eukaryotic Translation Initiation	Reactome	3.63773e-87
			Ribosome - Saccharomyces cerevisiae (budding yeast)	KEGG	1.14911e-26	Translation	Reactome	4.61183e-86
			Metabolism of RNA	Reactome	6.18611e-18	Metabolism of RNA	Reactome	4.51005e-57
			Formation of the ternary complex, and subsequently, the 43S complex	Reactome	1.25055e-09	Formation of the ternary complex, and subsequently, the 43S complex	Reactome	7.50865e-34
			Metabolism of proteins	Reactome	2.73856e-09	Ribosomal scanning and start codon recognition	Reactome	5.69184e-31
			Lysine biosynthesis - Saccharomyces cerevisiae (budding yeast)	KEGG	7.37723e-09	Metabolism of proteins	Reactome	8.61131e-31
			Ribosomal scanning and start codon recognition	Reactome	8.46216e-09
			Metabolism of amino acids and derivatives	Reactome	8.2281e-08
			Arginine biosynthesis	YeastCyc	4.88062e-07
			Lysine biosynthesis	YeastCyc	9.34466e-07
			Arginine biosynthesis - Saccharomyces cerevisiae (budding yeast)	KEGG	1.34344e-06
