# Supplementary material for: Translation machinery reprogramming in programmed cell death in Saccharomyces cerevisiae
Source: Cell Death Discov. 2021 Jan 18;7:17. doi: 10.1038/s41420-020-00392-x (PMC7814045; doi:10.1038/s41420-020-00392-x)
Supplement: Supplementary file 7 — Supplemental Table S4: Ribosomal protein genes details and paralog couples expression patterns. [file 41420_2020_392_MOESM7_ESM.xlsx]

## Sheet: Supplemental Table S4
		45 minutes							120 minutes								200 minutes
RPGs	Paralog classification	Significant DEGs	log2 CPM Control	log2 CPM Treatment	log2 CPM Treated/Control Ratio >1	log2 CPM paralogs ratio Control	log2 CPM paralogs ratio Treatment	Paralog couple shift	log2 CPM Control	log2 CPM Treatment	log2 CPM Treated/Control Ratio >1	Significant changes	Minor paralog more expressed than major paralog	log2 CPM Major/Minor Ratio Control	log2 CPM Major/Minor Ratio Treated	Paralog couple shifting	log2 CPM Control	log2 CPM Treatment	log2 CPM Treated/Control Ratio >1	Significant changes	Minor paralog more expressed than major paralog	log2 CPM Major/Minor Ratio Control	log2 CPM Major/Minor Ratio Treated	Paralog couple shifting
RPL4A	Major		9.33788	8.71258	No	1.01131	1.09683	No	9.62914	9.00143	No	No	No	1.00515	1.11592	No	9.663	9.05774	No	No	No	1.00265	1.11519	No
RPL4B	Minor	Down	9.2334	7.94344	No				9.57979	8.06637	No	Down	No				9.63751	8.12219	No	Down	No
RPL7A	Major		8.95377	9.18973	Yes	1.44673	1.97783	No	9.71465	9.05975	No	No	No	1.22411	1.90623	No	10.0367	9.07463	No	Down	No	1.22129	1.9682	No
RPL7B	Minor	Down	6.18897	4.64638	No				7.93611	4.75272	No	Down	No				8.21814	4.61063	No	Down	No
RPL8B	Major		9.29357	9.64023	Yes	1.27954	1.3656	No	10.0511	9.36235	No	No	No	1.07789	1.33297	No	10.5803	9.33104	No	Down	No	1.11782	1.33824	No
RPL8A	Minor		7.26322	7.05935	No				9.32477	7.02369	No	Down	No				9.46509	6.9726	No	Down	No
RPL9A	Major		8.1659	8.2185	Yes	1.23107	1.07901	No	8.8847	8.0292	No	Down	No	1.01236	1.04291	No	9.42572	7.92325	No	Down	No	1.05125	1.0313	No
RPL9B	Minor	Up	6.63317	7.61669	Yes				8.77624	7.69884	No	Down	No				8.96624	7.68276	No	Down	No
RPL14A	Major		8.48268	7.83058	No	1.06024	1.05197	No	9.14562	7.98396	No	Down	No	1.0945	1.0609	No	9.36988	7.90232	No	Down	No	1.097	1.05964	No
RPL14B	Minor		8.00074	7.44371	No				8.35598	7.52561	No	Down	No				8.54134	7.45756	No	Down	No
RPL16B	Major		8.71438	8.44463	No	1.09705	1.2057	No	9.24824	8.35579	No	Down	No	1.10051	1.16972	No	9.62808	8.30756	No	Down	No	1.09368	1.18004	No
RPL16A	Minor		7.94347	7.00392	No				8.4036	7.14343	No	Down	No				8.8034	7.04005	No	Down	No
RPL17A	Major		8.79174	8.59457	No	1.06013	1.00096	No	9.14195	8.50968	No	No	No	1.05618	1.0201	No	9.36473	8.51088	No	Down	No	1.04005	1.02615	No
RPL17B	Minor		8.29311	8.5863	Yes				8.65563	8.34197	No	No	No				9.00414	8.29396	No	Down	No
RPL21A	Major		8.28083	7.99679	No	1.01064	0.97798	Yes	8.73683	7.70603	No	Down	No	1.03362	0.954993	Yes	9.25639	7.73886	No	Down	No	1.03815	0.971001	Yes
RPL21B	Minor		8.19368	8.17685	No				8.45262	8.06921	No	No	Yes				8.91623	7.96998	No	Down	Yes
RPL22A	Major		7.99345	7.8604	No	1.50035	2.33751	No	8.49165	7.63567	No	Down	No	1.56973	2.15295	No	9.28351	7.53606	No	Down	No	1.5273	2.12934	No
RPL22B	Minor	Down	5.32773	3.36272	No				5.40963	3.5466	No	Down	No				6.07839	3.53915	No	Down	No
RPL24A	Major		8.77915	8.52688	No	0.999058	0.903675	No	9.30209	8.18742	No	Down	No	0.99612	0.926252	No	9.67751	8.14191	No	Down	No	0.990902	0.929426	No
RPL24B	Minor		8.78743	9.43578	Yes				9.33832	8.8393	No	No	Yes				9.76637	8.76015	No	Down	Yes
RPL26B	Major		8.20378	8.68197	Yes	1.02878	1.21752	No	8.68569	8.30843	No	No	No	1.04632	1.2069	No	9.11854	8.20247	No	Down	No	1.04757	1.18438	No
RPL26A	Minor		7.97426	7.13087	No				8.30119	6.8841	No	Down	No				8.70446	6.92555	No	Down	No
RPL31A	Major		9.00727	9.09744	Yes	1.08562	1.2747	No	9.32176	8.63809	No	No	No	1.041	1.23984	No	9.76749	8.63251	No	Down	No	1.06776	1.22559	No
RPL31B	Minor	Down	8.29687	7.13691	No				8.95467	6.96712	No	Down	No				9.14766	7.04358	No	Down	No
RPL33A	Major		8.23399	8.54925	Yes	1.20796	1.40072	No	8.55757	8.27394	No	No	No	1.24845	1.41271	No	8.97517	8.17238	No	Down	No	1.21875	1.4169	No
RPL33B	Minor		6.81643	6.10345	No				6.85456	5.85677	No	Down	No				7.36426	5.7678	No	Down	No
RPL36B	Major		9.53479	10.1114	Yes	1.42908	1.6019	No	10.1745	9.63488	No	No	No	1.44178	1.51852	No	10.5265	9.66481	No	Down	No	1.43837	1.53923	No
RPL36A	Minor		6.67197	6.31212	No				7.05687	6.34492	No	No	No				7.31834	6.27898	No	Down	No
RPL37A	Major		7.36211	7.04346	No	0.854705	0.766295	No	7.7539	6.93023	No	Down	No	0.87079	0.789293	No	8.14099	6.87401	No	Down	No	0.879473	0.784279	No
RPL37B	Minor		8.61363	9.19158	Yes				8.90443	8.78031	No	No	Yes				9.25666	8.76475	No	No	Yes
RPS1B	Major		9.13713	8.56383	No	1.02216	0.936291	Yes	9.58274	8.46497	No	Down	No	1.01963	0.926024	Yes	10.0603	8.4317	No	Down	No	1.01221	0.930733	Yes
RPS1A	Minor		8.93903	9.14655	Yes				9.39826	9.14121	No	No	Yes				9.93898	9.0592	No	Down	Yes
RPS7A	Major		8.31873	8.24859	No	1.03501	1.20097	No	8.67551	8.02675	No	No	No	1.0426	1.18962	No	9.12752	7.93545	No	Down	No	1.06042	1.18835	No
RPS7B	Minor	Down	8.03736	6.86828	No				8.321	6.7473	No	Down	No				8.60743	6.67769	No	Down	No
RPS9B	Major		8.69126	8.76541	Yes	1.5486	2.01284	No	9.50678	8.56356	No	Down	No	1.25142	1.81664	No	10.0457	8.49567	No	Down	No	1.31107	1.84321	No
RPS9A	Minor	Down	5.61234	4.35475	No				7.59682	4.71395	No	Down	No				7.66217	4.60917	No	Down	No
RPS21B	Major		8.13558	8.70056	Yes	1.00217	0.993642	Yes	8.70622	8.22327	No	No	No	0.987659	0.964398	Yes	9.20179	8.04606	No	Down	No	0.990364	0.955395	Yes
RPS21A	Minor		8.11794	8.75622	Yes				8.815	8.52685	No	No	Yes				9.29132	8.4217	No	Down	Yes
RPS28A	Major	Up	8.18811	9.65899	Yes	1.15947	1.41974	No	8.59272	9.3722	Yes	No	No	1.14699	1.33392	No	9.08766	9.25795	Yes	No	No	1.17595	1.3193	No
RPS28B	Minor		7.06195	6.80334	No				7.49152	7.02606	No	No	No				7.7279	7.01731	No	Down	No
RPL6A	Equal		8.35668	7.81157	No	1.10781	1.04655	No	9.00675	7.79968	No	Down	Equal	1.09792	1.02692	No	9.2222	7.82265	No	Down	Equal	1.07284	1.03209	No
RPL6B	Equal		7.54346	7.46409	No				8.20347	7.59519	No	No	Equal				8.59606	7.57942	No	Down	Equal
RPL34A	Equal		8.12089	7.50548	No	0.975436	0.899087	No	8.50877	7.29241	No	Down	Equal	0.970646	0.907733	No	8.66873	7.38154	No	Down	Equal	0.953995	0.927128	No
RPL34B	Equal		8.3254	8.34789	Yes				8.76608	8.03365	No	No	Equal				9.08676	7.96173	No	Down	Equal
RPS29A	Equal		7.07658	7.58103	Yes	0.892728	0.962365	No	7.64406	7.13363	No	No	Equal	0.913647	0.931075	No	8.13452	7.10328	No	Down	Equal	0.93552	0.932777	No
RPS29B	Equal		7.92692	7.8775	No				8.36653	7.66171	No	No	Equal				8.69519	7.61519	No	Down	Equal
RPL1A	Not defined	Up	7.612	8.60298	Yes	0.883949	1.14373	Yes	8.04638	8.45701	Yes	No	Not defined	0.883202	1.09039	Yes	8.57144	8.32723	No	No	Not defined	0.914929	1.08868	Yes
RPL1B	Not defined	Down	8.61135	7.52184	No				9.11047	7.75597	No	Down	Not defined				9.36842	7.64892	No	Down	Not defined
RPL2A	Not defined		9.48637	8.76455	No	0.935231	0.926769	No	9.698	8.30422	No	Down	Not defined	0.919634	0.893829	No	10.2147	8.30451	No	Down	Not defined	0.940617	0.899633	No
RPL2B	Not defined		10.1433	9.4571	No				10.5455	9.29061	No	Down	Not defined				10.8596	9.23099	No	Down	Not defined
RPL11A	Not defined		7.82327	8.2024	Yes	0.96994	1.04969	Yes	8.46491	8.18234	No	No	Not defined	0.999016	1.05436	Yes	8.68958	8.1612	No	No	Not defined	0.983533	1.04695	Yes
RPL11B	Not defined		8.06572	7.81409	No				8.47325	7.76048	No	No	Not defined				8.83506	7.79521	No	Down	Not defined
RPL12A	Not defined		8.25629	7.73042	No	0.989807	0.974463	No	9.00387	7.7261	No	Down	Not defined	1.02824	0.995277	Yes	9.32626	7.67289	No	Down	Not defined	1.02642	0.986492	Yes
RPL12B	Not defined		8.34131	7.933	No				8.75654	7.76276	No	Down	Not defined				9.08625	7.77796	No	Down	Not defined
RPL13A	Not defined		8.52017	8.05973	No	0.983981	0.943795	No	9.03338	8.21952	No	Down	Not defined	0.968735	0.977472	No	9.19935	8.22978	No	Down	Not defined	0.947761	0.991957	No
RPL13B	Not defined		8.65887	8.5397	No				9.32493	8.40896	No	Down	Not defined				9.70641	8.2965	No	Down	Not defined
RPL15A	Not defined	Down	10.4179	8.70463	No	1.63371	1.67635	No	11.5289	8.70808	No	Down	Not defined	1.75973	1.63344	No	11.463	8.63865	No	Down	Not defined	1.94103	1.56891	No
RPL15B	Not defined	Down	6.37685	5.19261	No				6.55152	5.33113	No	Down	Not defined				5.90564	5.50614	No	No	Not defined
RPL18A	Not defined		8.88309	8.11119	No	1.20554	1.57454	No	9.54249	7.64727	No	Down	Not defined	1.28341	1.51028	No	9.87561	7.64648	No	Down	Not defined	1.31739	1.49248	No
RPL18B	Not defined	Down	7.36855	5.15148	No				7.43526	5.06347	No	Down	Not defined				7.49636	5.12332	No	Down	Not defined
RPL19A	Not defined		9.25464	9.0801	No	1.01225	1.04266	No	9.58498	8.68402	No	Down	Not defined	1.00128	1.02345	No	9.80056	8.75783	No	Down	Not defined	0.988233	1.03073	Yes
RPL19B	Not defined		9.14263	8.70857	No				9.5727	8.48508	No	Down	Not defined				9.91726	8.49672	No	Down	Not defined
RPL20A	Not defined		7.99904	8.08135	Yes	1.00992	1.05384	No	8.5198	8.00988	No	No	Not defined	1.01078	1.0416	No	8.90917	7.98985	No	Down	Not defined	0.993775	1.06027	Yes
RPL20B	Not defined		7.92043	7.66848	No				8.42893	7.68994	No	No	Not defined				8.96498	7.53569	No	Down	Not defined
RPL23A	Not defined		7.90964	8.67558	Yes	0.892363	1.07609	Yes	8.40159	8.51494	Yes	No	Not defined	0.889034	1.07185	Yes	8.78204	8.39231	No	No	Not defined	0.907651	1.05968	Yes
RPL23B	Not defined		8.8637	8.0621	No				9.45025	7.94416	No	Down	Not defined				9.67558	7.91969	No	Down	Not defined
RPL27A	Not defined		8.98177	8.52171	No	1.11732	1.20549	No	9.44111	8.53478	No	Down	Not defined	1.13593	1.19943	No	9.85588	8.40882	No	Down	Not defined	1.1487	1.18704	No
RPL27B	Not defined		8.03868	7.06908	No				8.31133	7.11569	No	Down	Not defined				8.58001	7.08386	No	Down	Not defined
RPL35A	Not defined		8.65803	8.70433	Yes	1.15312	1.18286	No	9.2317	8.65838	No	No	Not defined	1.1389	1.15081	No	9.32926	8.64286	No	No	Not defined	1.11996	1.15545	No
RPL35B	Not defined		7.50833	7.35868	No				8.10583	7.5237	No	No	Not defined				8.33002	7.48006	No	Down	Not defined
RPL40A	Not defined		8.07305	8.11853	Yes	1.01911	1.05443	No	8.62755	7.8475	No	No	Not defined	1.02597	1.02566	No	8.94099	7.73752	No	Down	Not defined	1.01659	1.01828	No
RPL40B	Not defined		7.92167	7.69943	No				8.40916	7.65117	No	No	Not defined				8.79509	7.59863	No	Down	Not defined
RPL41A	Not defined	Up	8.89517	10.0094	Yes	1.06092	1.04988	No	9.96177	10.3345	Yes	No	Not defined	1.05624	1.13552	No	10.2201	10.2484	Yes	No	Not defined	1.06859	1.18302	No
RPL41B	Not defined	Up	8.38435	9.53386	Yes				9.43133	9.10119	No	No	Not defined				9.56409	8.66294	No	Down	Not defined
RPL42A	Not defined		7.79386	7.6421	No	0.935227	0.923184	No	8.06403	7.33751	No	No	Not defined	0.938488	0.929955	No	8.6361	7.22951	No	Down	Not defined	0.948781	0.930686	No
RPL42B	Not defined		8.33365	8.27799	No				8.59257	7.89017	No	No	Not defined				9.10231	7.76794	No	Down	Not defined
RPL43A	Not defined		8.94366	9.22346	Yes	1.11235	1.15523	No	9.41234	8.92292	No	No	Not defined	1.08328	1.12935	No	9.68213	8.91218	No	Down	Not defined	1.05218	1.14538	No
RPL43B	Not defined		8.04036	7.98411	No				8.6887	7.90095	No	No	Not defined				9.20194	7.781	No	Down	Not defined
RPP2A	Not defined		8.72277	8.66432	No	0.942721	0.904719	No	9.18075	8.28963	No	Down	Not defined	0.954924	0.907104	No	9.36278	8.31366	No	Down	Not defined	0.94246	0.917146	No
RPP2B	Not defined		9.25277	9.57681	Yes				9.61412	9.13857	No	No	Not defined				9.93441	9.0647	No	Down	Not defined
RPS0A	Not defined		8.90774	8.75615	No	0.998013	1.02521	Yes	9.4374	8.43827	No	Down	Not defined	1.03023	0.999724	Yes	9.90753	8.34136	No	Down	Not defined	1.01964	0.990509	Yes
RPS0B	Not defined		8.92548	8.54081	No				9.16046	8.4406	No	No	Not defined				9.71666	8.42129	No	Down	Not defined
RPS4A	Not defined		9.5121	9.13595	No	1.07647	1.07323	No	9.98149	9.03553	No	Down	Not defined	1.0894	1.0816	No	10.404	8.96777	No	Down	Not defined	1.07086	1.08351	No
RPS4B	Not defined		8.83637	8.51258	No				9.16235	8.35384	No	No	Not defined				9.71557	8.27663	No	Down	Not defined
RPS6A	Not defined		8.93093	8.85695	No	1.10244	1.12358	No	9.47519	8.71485	No	No	Not defined	1.08381	1.10449	No	9.92231	8.62931	No	Down	Not defined	1.08645	1.10233	No
RPS6B	Not defined		8.10104	7.88279	No				8.74248	7.8904	No	Down	Not defined				9.13276	7.82823	No	Down	Not defined
RPS8A	Not defined		8.55566	9.05923	Yes	1.14591	1.18897	No	9.20929	8.98031	No	No	Not defined	1.13069	1.16723	No	9.61372	8.95166	No	No	Not defined	1.11764	1.17349	No
RPS8B	Not defined		7.46626	7.61937	Yes				8.14487	7.69369	No	No	Not defined				8.60183	7.62825	No	Down	Not defined
RPS10A	Not defined		8.4316	8.52964	Yes	1.15613	1.1257	No	9.10806	8.3204	No	No	Not defined	1.16489	1.12285	No	9.48938	8.27671	No	Down	Not defined	1.15899	1.13612	No
RPS10B	Not defined		7.29292	7.57715	Yes				7.81881	7.41006	No	No	Not defined				8.18765	7.28509	No	Down	Not defined
RPS11A	Not defined		8.38229	7.9031	No	0.958305	0.870589	No	8.79519	7.87859	No	Down	Not defined	0.94186	0.887863	No	9.20517	7.90476	No	Down	Not defined	0.94966	0.894888	No
RPS11B	Not defined		8.747	9.07787	Yes				9.33811	8.87365	No	No	Not defined				9.69312	8.83324	No	Down	Not defined
RPS14A	Not defined		9.27781	9.6401	Yes	1.28524	1.75069	No	10.0083	9.53978	No	No	Not defined	1.31147	1.74356	No	10.2604	9.55341	No	Down	Not defined	1.3554	1.75603	No
RPS14B	Not defined	Down	7.21871	5.50646	No				7.6314	5.47145	No	Down	Not defined				7.56999	5.44034	No	Down	Not defined
RPS16A	Not defined		8.26114	8.05082	No	0.970743	1.04074	Yes	8.74176	7.94242	No	No	Not defined	0.973132	1.04374	Yes	9.04935	7.86714	No	Down	Not defined	0.972114	1.0268	Yes
RPS16B	Not defined		8.51013	7.73567	No				8.98312	7.6096	No	Down	Not defined				9.30894	7.66184	No	Down	Not defined
RPS17A	Not defined		8.48481	8.4837	No	1.09392	1.05102	No	8.96659	8.36209	No	No	Not defined	1.04206	1.02402	No	9.26751	8.25744	No	Down	Not defined	1.02647	1.02566	No
RPS17B	Not defined		7.75637	8.07191	Yes				8.60466	8.16594	No	No	Not defined				9.02856	8.05084	No	Down	Not defined
RPS18A	Not defined		8.78403	9.12979	Yes	1.03129	1.16771	No	9.35517	8.86891	No	No	Not defined	1.05198	1.14416	No	9.66329	8.79866	No	Down	Not defined	1.03327	1.15033	No
RPS18B	Not defined		8.51749	7.81857	No				8.89291	7.75147	No	Down	Not defined				9.35217	7.64881	No	Down	Not defined
RPS19A	Not defined		8.65482	8.4416	No	0.917663	0.88989	No	8.9958	8.38504	No	No	Not defined	0.911531	0.908934	No	9.28772	8.36464	No	Down	Not defined	0.909467	0.918544	No
RPS19B	Not defined		9.43136	9.48612	Yes				9.8689	9.22514	No	No	Not defined				10.2123	9.10641	No	Down	Not defined
RPS22A	Not defined		8.32096	8.34551	Yes	1.69925	1.70907	No	8.83027	8.27545	No	No	Not defined	1.67221	1.62467	No	9.22793	8.18834	No	Down	Not defined	1.28995	1.62166	No
RPS22B	Not defined		4.89686	4.88307	No				5.28061	5.09361	No	No	Not defined				7.1537	5.04936	No	Down	Not defined
RPS23A	Not defined		9.23306	8.76675	No	0.984215	0.94092	No	9.48698	8.66932	No	Down	Not defined	0.938461	0.958673	No	9.94793	8.6513	No	Down	Not defined	0.955747	0.96405	No
RPS23B	Not defined		9.38114	9.31721	No				10.1091	9.04305	No	Down	Not defined				10.4085	8.97392	No	Down	Not defined
RPS24A	Not defined		8.88652	9.0312	Yes	1.11844	1.27702	No	9.16729	8.75746	No	No	Not defined	1.1075	1.24851	No	9.59713	8.67249	No	Down	Not defined	1.10243	1.24365	No
RPS24B	Not defined		7.94548	7.07207	No				8.27743	7.01433	No	Down	Not defined				8.7054	6.97342	No	Down	Not defined
RPS25A	Not defined		8.40611	9.15953	Yes	1.10639	1.20298	No	9.0452	8.60789	No	No	Not defined	1.13468	1.18991	No	9.39875	8.48074	No	Down	Not defined	1.13532	1.16805	No
RPS25B	Not defined		7.59781	7.61406	Yes				7.97158	7.23406	No	No	Not defined				8.2785	7.26059	No	Down	Not defined
RPS26A	Not defined		8.80004	9.25865	Yes	1.05841	1.10767	No	9.02159	8.62794	No	No	Not defined	1.01435	1.03951	No	9.45295	8.56932	No	Down	Not defined	1.00139	1.03506	No
RPS26B	Not defined		8.31441	8.35865	Yes				8.89399	8.30001	No	No	Not defined				9.43982	8.27903	No	Down	Not defined
RPS27A	Not defined		7.21553	6.87859	No	0.986832	0.901886	No	7.39144	6.96272	No	No	Not defined	0.987999	0.955342	No	7.82085	6.91012	No	Down	Not defined	0.990699	0.958194	No
RPS27B	Not defined		7.31181	7.6269	Yes				7.48123	7.2882	No	No	Not defined				7.89427	7.21161	No	No	Not defined
RPS30A	Not defined	Up	8.41916	9.48626	Yes	1.17217	1.267	No	8.73861	9.2636	Yes	No	Not defined	1.15013	1.31386	No	9.0637	9.16806	Yes	No	Not defined	1.12881	1.31441	No
RPS30B	Not defined		7.18252	7.48716	Yes				7.59791	7.05069	No	No	Not defined				8.02946	6.97504	No	Down	Not defined
RPL3	No paralog	Down	11.3177	9.84281	No				11.7843	9.9381	No	Down	No paralog				11.9864	9.94464	No	Down	No paralog
RPL5	No paralog		10.0637	9.84371	No				10.5247	9.59261	No	Down	No paralog				10.9199	9.6522	No	Down	No paralog
RPL10	No paralog		10.6981	10.1346	No				10.9876	10.2777	No	No	No paralog				11.2128	10.2027	No	Down	No paralog
RPL25	No paralog		8.88004	8.78723	No				9.54564	8.37305	No	Down	No paralog				9.79441	8.26174	No	Down	No paralog
RPL28	No paralog		9.82829	9.52668	No				10.0912	9.20455	No	Down	No paralog				10.2869	9.099	No	Down	No paralog
RPL29	No paralog		8.30539	8.6422	Yes				8.83252	8.06945	No	No	No paralog				9.20492	7.96393	No	Down	No paralog
RPL30	No paralog		8.97886	9.14052	Yes				9.89312	9.1208	No	No	No paralog				10.1739	9.11417	No	Down	No paralog
RPL32	No paralog		9.36088	9.33282	No				9.83976	8.92119	No	Down	No paralog				10.2858	8.89577	No	Down	No paralog
RPL38	No paralog		8.42643	9.01108	Yes				8.88493	8.94171	Yes	No	No paralog				9.46013	8.89679	No	No	No paralog
RPL39	No paralog		8.31336	8.83396	Yes				8.55892	8.2274	No	No	No paralog				8.99556	8.12805	No	Down	No paralog
RPP0	No paralog		9.50782	9.73706	Yes				10.2742	9.80203	No	No	No paralog				10.6586	9.75217	No	Down	No paralog
RPP1A	No paralog		8.38837	8.97831	Yes				9.09663	8.81864	No	No	No paralog				9.43687	8.74828	No	No	No paralog
RPP1B	No paralog		8.70536	9.31433	Yes				9.27026	9.05932	No	No	No paralog				9.61554	8.99236	No	No	No paralog
RPS2	No paralog		9.9459	9.80676	No				10.4804	9.56997	No	Down	No paralog				11.0415	9.46666	No	Down	No paralog
RPS3	No paralog		9.49849	8.60767	No				10.2444	8.66571	No	Down	No paralog				10.6319	8.60255	No	Down	No paralog
RPS5	No paralog		10.068	9.73071	No				10.5977	9.38048	No	Down	No paralog				11.0935	9.36661	No	Down	No paralog
RPS12	No paralog		9.09787	9.80296	Yes				9.70108	9.49617	No	No	No paralog				10.3515	9.30222	No	Down	No paralog
RPS13	No paralog		8.81233	8.33079	No				9.24016	8.20139	No	Down	No paralog				9.58042	8.11862	No	Down	No paralog
RPS15	No paralog		9.2786	9.31453	Yes				9.87634	9.15937	No	No	No paralog				10.1221	9.15784	No	Down	No paralog
RPS20	No paralog		8.87949	9.15678	Yes				9.45722	8.99273	No	No	No paralog				9.89527	8.88247	No	Down	No paralog
RPS31	No paralog		9.95012	9.65171	No				10.7808	9.50355	No	Down	No paralog				11.1184	9.39203	No	Down	No paralog
