# Supplementary material for: Translation machinery reprogramming in programmed cell death in Saccharomyces cerevisiae
Source: Cell Death Discov. 2021 Jan 18;7:17. doi: 10.1038/s41420-020-00392-x (PMC7814045; doi:10.1038/s41420-020-00392-x)
Supplement: Supplementary file 8 — Supplemental Table S5: Mitoribosomal protein genes expression patterns. [file 41420_2020_392_MOESM8_ESM.xlsx]

## Sheet: Supplemental Table S5
	45 minutes			120 minutes			200 minutes
Mitoribosomal protein genes	log2 CPM Control	log2 CPM Treatment	Significant DEGs	log2 CPM Control	log2 CPM Treatment	Significant DEGs	log2 CPM Control	log2 CPM Treatment	Significant DEGs
IMG1	6.9143	7.02615		7.21372	7.16066		7.32732	7.26296
IMG2	4.78416	5.88543	Up	5.15729	6.02875		5.41376	6.16387
MHR1	6.17761	6.8756		6.34399	6.98545		6.49133	7.06239
MNP1	6.40435	7.08287		6.73505	7.22138		7.0464	7.21729
MRP1	6.03839	6.67945		6.31993	6.94333		6.50425	6.91145
MRP2	3.83453	4.59401		4.31145	4.78377		4.51367	4.78711
MRP4	6.85898	6.74687		7.30082	6.99537		7.30566	7.0676
MRP7	6.72266	7.39701		6.84541	7.4907		7.04834	7.61818
MRP8	8.26399	7.91267		7.96667	8.09933		7.46472	8.1531
MRP10	5.60783	6.06225		5.87817	6.28431		5.53576	6.36576
MRP13	6.00249	6.29765		6.24449	6.56786		6.2266	6.63479
MRP17	4.64196	5.73323	Up	4.98428	5.90873		4.8975	5.86454
MRP20	7.24182	6.94013		7.44206	6.89706		7.17224	7.03237
MRP21	4.99284	5.9479	Up	5.22025	6.11305		5.50525	6.11597
MRP49	4.49166	5.17584		4.66889	5.44473		4.66397	5.43182
MRP51	6.54744	7.14764		6.5419	7.32606		6.67293	7.33273
MRPL1	5.57149	6.07985		5.84312	6.23841		6.30385	6.26267
MRPL3	5.77664	5.95835		6.06548	6.18975		6.58018	6.21039
MRPL4	6.33661	6.77774		6.79504	6.98784		6.90844	7.08957
MRPL6	4.66477	6.05442	Up	5.07899	6.27963	Up	5.38215	6.29595	Up
MRPL7	5.30434	6.37718	Up	5.44752	6.57978		5.81081	6.60464
MRPL8	6.41347	6.38906		6.69432	6.62484		6.75465	6.6633
MRPL9	5.59257	6.47243		5.79643	6.70754		6.02308	6.67317
MRPL10	6.02953	6.13916		6.23271	6.36788		6.50665	6.42213
MRPL11	5.77788	6.34581		6.26897	6.63348		6.39161	6.63725
MRPL13	5.72663	6.73731	Up	5.98951	6.73811		6.09587	6.79179
MRPL15	5.01267	5.99592	Up	5.50715	6.37304		5.89328	6.19657
MRPL16	6.00889	6.55478		6.26887	6.71265		6.03773	6.83987
MRPL17	5.45495	6.44293	Up	5.79027	6.49457		6.19655	6.56464
MRPL19	4.77616	5.88055	Up	5.09594	6.04681		5.4509	6.11722
MRPL20	4.82002	5.44258		4.95982	5.60737		5.24888	5.63234
MRPL22	6.24075	6.53321		6.15739	6.65767		6.29877	6.70497
MRPL23	5.7115	6.56596		5.85099	6.78223		5.93341	6.7402
MRPL24	5.40814	6.22449		5.81458	6.39798		6.1523	6.46379
MRPL25	4.1961	5.66443	Up	4.40716	5.8718	Up	4.51999	5.77623	Up
MRPL27	5.5295	6.2574		5.81008	6.46098		5.8761	6.47379
MRPL28	5.4019	6.23386		5.66865	6.28413		5.42894	6.34362
MRPL31	5.45544	6.05037		5.54611	6.18758		5.55963	6.18977
MRPL32	5.32559	6.23698		5.50078	6.29154		5.25302	6.27501
MRPL33	4.66864	5.12622		4.67058	5.12501		5.10107	5.13005
MRPL35	5.45492	6.22791		5.53743	6.35599		5.87279	6.375
MRPL36	6.238	6.39774		6.35557	6.54161		6.44311	6.54416
MRPL37	5.204	5.23239		5.35497	5.35132		5.51547	5.34658
MRPL38	5.21943	5.64187		5.46178	5.78704		5.80755	5.83811
MRPL39	4.54137	5.42345		4.82334	5.55619		5.22064	5.47781
MRPL40	6.04193	6.91354		6.00935	7.00047		6.33467	7.07297
MRPL44	4.39542	4.61292		4.42816	4.81659		4.66594	4.80699
MRPL49	4.08534	5.46533	Up	4.23248	5.51167	Up	4.71002	5.51936	Up
MRPL50	4.57506	5.49634		4.73598	5.5827		5.0995	5.65863
MRPL51	6.11639	6.71326		6.43611	6.63248		6.3933	6.68339
MRPS5	5.29688	6.54828	Up	5.49701	6.52667		5.65882	6.67482
MRPS8	4.22969	5.09032		4.34193	5.17495		4.63279	5.17141
MRPS9	6.5645	7.37341		7.0109	7.48828		7.1368	7.54298
MRPS16	6.01187	6.65651		6.15061	6.4764		6.46459	6.47844
MRPS17	5.94373	6.63107		6.27177	6.78117		6.34825	6.81121
MRPS18	6.62947	6.90173		6.64404	6.75505		6.6569	6.83477
MRPS28	5.69332	6.42411		6.10734	6.62158		6.49155	6.58846
MRPS35	5.75576	6.40434		6.18843	6.5529		6.39225	6.62081
PET123	5.57125	6.68932	Up	6.0232	6.93973		6.12952	7.03737
RML2	6.2374	6.82641		6.6316	7.08336		7.01181	7.06669
RSM7	7.06387	7.07912		7.0977	7.09573		7.16145	7.14617
RSM10	5.93077	6.17474		5.96497	6.42589		5.80889	6.40018
RSM18	5.56207	6.95991	Up	5.61487	6.94169	Up	5.83081	6.96664	Up
RSM19	5.52918	5.80464		5.88431	5.84327		5.69053	5.76017
RSM22	5.82971	6.43463		5.99377	6.54089		6.02516	6.61909
RSM23	5.39028	6.78363	Up	5.81906	6.98123		5.94052	7.11172
RSM24	6.14141	6.41071		6.51233	6.61902		6.51263	6.67976
RSM25	5.40697	6.30723		5.73392	6.47877		6.01232	6.4631
RSM26	5.47798	5.27333		5.89863	5.44123		6.04062	5.45908
RSM27	5.33262	5.72331		5.42851	5.8734		5.47868	5.91995
RSM28	6.28058	6.91537		6.59453	7.11637		6.53236	7.2407
VAR1	1.08268	0.93851		3.11177	0.683061		0.453902	0.564621
YML6	6.35868	6.63714		6.65419	6.83645		6.50364	6.82397
YNL122C	3.71608	4.80087	Up	3.8053	4.9823	Up	4.07566	5.00285
